# Supplementary material for: Aging-associated transcriptional programming of mitochondrial respiration in alveolar type II epithelial cells
Source: Front Cell Dev Biol. 2026 Jun 11;14:1740661. doi: 10.3389/fcell.2026.1740661 (PMC13293947; doi:10.3389/fcell.2026.1740661)
Supplement: Supplementary file 1 [file Supplementaryfile1.zip]

Archive with 3 entries (3 files):
- Data Sheet 1.docx
- Supplementary Table 4.xlsx
- Supplementary Table 5.xlsx
