# Supplementary material for: Aging-associated transcriptional programming of mitochondrial respiration in alveolar type II epithelial cells
Source: Front Cell Dev Biol. 2026 Jun 11;14:1740661. doi: 10.3389/fcell.2026.1740661 (PMC13293947; doi:10.3389/fcell.2026.1740661)
Supplement: Supplementary file 1 [file Supplementaryfile1.zip › Supplementary Table 4.xlsx]

## Sheet: M1
gene_name	Module	gene_full_name	M1_category	M1_Top_10_GO-BP_terms	M_vs_Y_log2FC	M_vs_Y_padj	Up or Down Regulation	O_vs_M_log2FC	O_vs_M_padj	Up or Down Regulation
SLPI	M1	secretory leukocyte peptidase inhibitor	Others	Others	-1.9652	1.75737e-52	Down	1.37631	1	NS
MT1X	M1	metallothionein 1X	Others	Others	-1.91109	6.45977e-16	Down	0.0139679	1	NS
MT1E	M1	metallothionein 1E	Others	Others	-1.87134	1.93463e-36	Down	-0.0868152	1	NS
RPS4X	M1	ribosomal protein S4 X-linked	Translation	cytoplasmic translation; ribonucleoprotein complex biogenesis; ribosome biogenesis	-1.79508	2.24413e-57	Down	0.155711	1	NS
NPC2	M1	NPC intracellular cholesterol transporter 2	Others	Others	-1.7402	1.69567e-50	Down	0.133645	1	NS
SFTPA1	M1	surfactant protein A1	Others	Others	-1.56353	7.26918e-45	Down	-0.0315603	1	NS
RPS8	M1	ribosomal protein S8	Translation	cytoplasmic translation; ribonucleoprotein complex biogenesis; ribosome biogenesis	-1.55317	3.45419e-47	Down	0.32174	1	NS
STX3	M1	syntaxin 3	Others	Others	-1.51411	4.22798e-42	Down	1.12395	0.986234	NS
RPL27A	M1	ribosomal protein L27a	Translation	cytoplasmic translation	-1.51225	9.41557e-53	Down	0.540089	1	NS
SFTPC	M1	surfactant protein C	Others	Others	-1.50538	5.1539e-42	Down	0.103277	1	NS
RPS12	M1	ribosomal protein S12	Translation	cytoplasmic translation; ribonucleoprotein complex biogenesis; ribosome biogenesis	-1.50108	2.66391e-46	Down	0.250476	1	NS
RPLP1	M1	ribosomal protein lateral stalk subunit P1	Translation	cytoplasmic translation	-1.49434	2.4221e-55	Down	0.212795	1	NS
RPL34	M1	ribosomal protein L34	Translation	cytoplasmic translation	-1.47128	4.24182e-49	Down	0.437355	1	NS
RPL10	M1	ribosomal protein L10	Translation	cytoplasmic translation; ribonucleoprotein complex biogenesis; ribosome biogenesis	-1.47007	3.23191e-48	Down	0.325026	1	NS
RPL32	M1	ribosomal protein L32	Translation	cytoplasmic translation	-1.44217	5.35049e-48	Down	0.248923	1	NS
RPL11	M1	ribosomal protein L11	Translation	cytoplasmic translation; ribonucleoprotein complex biogenesis; ribosome biogenesis	-1.42782	3.01293e-46	Down	0.265091	1	NS
RPS3A	M1	ribosomal protein S3A	Translation	cytoplasmic translation; ribonucleoprotein complex biogenesis; ribosome biogenesis	-1.41692	1.48499e-45	Down	0.418318	1	NS
RPS14	M1	ribosomal protein S14	Translation	cytoplasmic translation; ribonucleoprotein complex biogenesis; ribosome biogenesis	-1.41078	4.34671e-46	Down	0.131361	1	NS
RPS11	M1	ribosomal protein S11	Translation	cytoplasmic translation; ribonucleoprotein complex biogenesis; ribosome biogenesis	-1.39486	1.79128e-50	Down	0.291898	1	NS
RPL13	M1	ribosomal protein L13	Translation	cytoplasmic translation	-1.38715	1.032e-46	Down	0.245804	1	NS
RPL28	M1	ribosomal protein L28	Translation	cytoplasmic translation	-1.38619	2.19444e-44	Down	0.206167	1	NS
RPL23	M1	ribosomal protein L23	Translation	cytoplasmic translation	-1.37617	1.69695e-45	Down	0.166625	1	NS
RPS25	M1	ribosomal protein S25	Translation	cytoplasmic translation; ribonucleoprotein complex biogenesis; ribosome biogenesis	-1.36343	2.15008e-45	Down	0.431272	1	NS
RPL19	M1	ribosomal protein L19	Translation	cytoplasmic translation	-1.35537	7.919e-44	Down	0.370641	1	NS
RPS15A	M1	ribosomal protein S15a	Translation	cytoplasmic translation; ribonucleoprotein complex biogenesis; ribosome biogenesis	-1.35166	2.41003e-42	Down	0.258455	1	NS
RPL10A	M1	ribosomal protein L10a	Translation	cytoplasmic translation; ribonucleoprotein complex biogenesis; ribosome biogenesis	-1.34994	1.81011e-40	Down	0.11205	1	NS
MT1G	M1	metallothionein 1G	Others	Others	-1.34746	3.05996e-05	Down	-0.19604	1	NS
RPS6	M1	ribosomal protein S6	Translation	cytoplasmic translation; ribonucleoprotein complex biogenesis; ribosome biogenesis	-1.3434	6.54841e-42	Down	0.235805	1	NS
RPS29	M1	ribosomal protein S29	Translation	cytoplasmic translation	-1.3387	2.75053e-43	Down	0.50166	1	NS
RPS3	M1	ribosomal protein S3	Translation	cytoplasmic translation	-1.3342	2.88339e-42	Down	0.0272363	1	NS
FABP5P7	M1	fatty acid binding protein 5 pseudogene 7	Others	Others	-1.32727	8.02182e-35	Down	1.35621	0.214938	NS
RPL31	M1	ribosomal protein L31	Translation	cytoplasmic translation	-1.32054	2.2069e-44	Down	0.225809	1	NS
RPL12	M1	ribosomal protein L12	Translation	cytoplasmic translation	-1.31869	2.25081e-40	Down	0.159167	1	NS
RPL3	M1	ribosomal protein L3	Translation	cytoplasmic translation	-1.30992	3.31464e-40	Down	0.268939	1	NS
RPL13A	M1	ribosomal protein L13a	Translation	cytoplasmic translation; ribonucleoprotein complex biogenesis	-1.2892	5.76223e-39	Down	0.278623	1	NS
RPS27	M1	ribosomal protein S27	Translation	cytoplasmic translation; ribonucleoprotein complex biogenesis; ribosome biogenesis	-1.28348	3.32242e-39	Down	0.383561	1	NS
RPS20	M1	ribosomal protein S20	Translation	cytoplasmic translation	-1.28061	7.06902e-41	Down	0.216066	1	NS
RPS2	M1	ribosomal protein S2	Translation	cytoplasmic translation	-1.2757	2.22594e-39	Down	0.18493	1	NS
RPS15	M1	ribosomal protein S15	Translation	cytoplasmic translation; ribonucleoprotein complex biogenesis; ribosome biogenesis	-1.27033	1.57585e-40	Down	0.212343	1	NS
RPS5	M1	ribosomal protein S5	Translation	cytoplasmic translation; ribonucleoprotein complex biogenesis; ribosome biogenesis	-1.26695	6.83039e-38	Down	0.154344	1	NS
MT2A	M1	metallothionein 2A	Others	Others	-1.25844	2.00794e-16	Down	-0.581407	1	NS
RPL7A	M1	ribosomal protein L7a	Translation	cytoplasmic translation; ribonucleoprotein complex biogenesis; ribosome biogenesis	-1.25453	1.45607e-38	Down	0.065704	1	NS
RPL18A	M1	ribosomal protein L18a	Translation	cytoplasmic translation	-1.25198	2.2613e-38	Down	0.211053	1	NS
RPL36A	M1	ribosomal protein L36a	Translation	cytoplasmic translation	-1.24752	3.45427e-38	Down	0.511006	1	NS
ENSG00000229119	M1		Others	Others	-1.24014	1.15374e-36	Down	0.213969	1	NS
RPS18	M1	ribosomal protein S18	Translation	cytoplasmic translation	-1.23805	2.04934e-36	Down	0.146961	1	NS
RPL14	M1	ribosomal protein L14	Translation	cytoplasmic translation; ribonucleoprotein complex biogenesis; ribosome biogenesis	-1.23525	3.24168e-38	Down	0.272454	1	NS
RPL15	M1	ribosomal protein L15	Translation	cytoplasmic translation	-1.23345	3.67752e-38	Down	0.160816	1	NS
RPL18	M1	ribosomal protein L18	Translation	cytoplasmic translation	-1.23175	3.41434e-40	Down	0.169498	1	NS
CXCL2	M1	C-X-C motif chemokine ligand 2	Others	Others	-1.23146	8.89575e-32	Down	0.182019	1	NS
RPS19	M1	ribosomal protein S19	Translation	cytoplasmic translation; ribonucleoprotein complex biogenesis; ribosome biogenesis	-1.22574	4.59332e-39	Down	0.142912	1	NS
RPS9	M1	ribosomal protein S9	Translation	cytoplasmic translation; ribonucleoprotein complex biogenesis; ribosome biogenesis	-1.20869	2.59714e-42	Down	0.247739	1	NS
RPS28	M1	ribosomal protein S28	Translation	cytoplasmic translation; ribonucleoprotein complex biogenesis; ribosome biogenesis	-1.20383	8.55616e-40	Down	0.356168	1	NS
ENSG00000263809	M1		Others	Others	-1.19907	6.46791e-37	Down	0.150831	1	NS
RPL9	M1	ribosomal protein L9	Translation	cytoplasmic translation	-1.19855	1.52666e-37	Down	0.150495	1	NS
CYB5A	M1	cytochrome b5 type A	Others	Others	-1.19027	2.14305e-38	Down	0.547233	1	NS
RPL29	M1	ribosomal protein L29	Translation	cytoplasmic translation	-1.1883	9.70135e-36	Down	0.118143	1	NS
RPL35A	M1	ribosomal protein L35a	Translation	cytoplasmic translation; ribonucleoprotein complex biogenesis; ribosome biogenesis	-1.18691	1.56255e-37	Down	0.159112	1	NS
UQCR10	M1	ubiquinol-cytochrome c reductase, complex III subunit X	Mitochondrial respiration	aerobic respiration; oxidative phosphorylation; cellular respiration; ATP synthesis coupled electron transport; mitochondrial ATP synthesis coupled electron transport; energy derivation by oxidation of organic compounds	-1.18645	1.73997e-36	Down	0.0769936	1	NS
RPL6	M1	ribosomal protein L6	Translation	cytoplasmic translation; ribonucleoprotein complex biogenesis; ribosome biogenesis	-1.18305	5.69437e-36	Down	0.190577	1	NS
RPL7	M1	ribosomal protein L7	Translation	cytoplasmic translation; ribonucleoprotein complex biogenesis; ribosome biogenesis	-1.18225	4.84937e-34	Down	0.201982	1	NS
RPL13AP7	M1	ribosomal protein L13a pseudogene 7	Others	Others	-1.17748	2.11605e-32	Down	0.321219	1	NS
RPS17	M1	ribosomal protein S17	Translation	cytoplasmic translation; ribonucleoprotein complex biogenesis; ribosome biogenesis	-1.177	1.68706e-35	Down	0.0856224	1	NS
JUN	M1	Jun proto-oncogene, AP-1 transcription factor subunit	Others	Others	-1.16547	7.13552e-35	Down	0.508139	0.437917	NS
RPS13	M1	ribosomal protein S13	Translation	cytoplasmic translation; ribonucleoprotein complex biogenesis; ribosome biogenesis	-1.16054	1.69061e-35	Down	0.121824	1	NS
RPL24	M1	ribosomal protein L24	Translation	cytoplasmic translation	-1.15378	2.48041e-37	Down	0.102528	1	NS
SFTPA2	M1	surfactant protein A2	Others	Others	-1.14279	6.95709e-35	Down	0.0931009	1	NS
RPL6P27	M1	ribosomal protein L6 pseudogene 27	Others	Others	-1.14228	2.2562e-35	Down	0.101661	1	NS
ZFP36	M1	ZFP36 ring finger protein	Others	Others	-1.1418	1.48098e-34	Down	0.388247	1	NS
FOS	M1	Fos proto-oncogene, AP-1 transcription factor subunit	Others	Others	-1.11944	3.77179e-32	Down	0.587283	0.00425754	Up
CCL20	M1	C-C motif chemokine ligand 20	Others	Others	-1.11631	1.7333e-06	Down	-0.89906	0.616844	NS
RPLP2	M1	ribosomal protein lateral stalk subunit P2	Translation	cytoplasmic translation	-1.11342	9.58521e-35	Down	0.106587	1	NS
RPS16	M1	ribosomal protein S16	Translation	cytoplasmic translation; ribonucleoprotein complex biogenesis; ribosome biogenesis	-1.11209	2.34314e-36	Down	0.092922	1	NS
RPS24	M1	ribosomal protein S24	Translation	cytoplasmic translation; ribonucleoprotein complex biogenesis; ribosome biogenesis	-1.10213	1.87741e-37	Down	0.153975	1	NS
RPL8	M1	ribosomal protein L8	Translation	cytoplasmic translation	-1.10171	7.03768e-35	Down	-0.0155092	1	NS
RPL37	M1	ribosomal protein L37	Translation	cytoplasmic translation	-1.09649	1.00542e-33	Down	0.196122	1	NS
TOMM7	M1	translocase of outer mitochondrial membrane 7	Others	Others	-1.09467	6.20871e-37	Down	0.257764	1	NS
RPL39	M1	ribosomal protein L39	Translation	cytoplasmic translation	-1.09388	2.28166e-32	Down	0.19827	1	NS
RPL5	M1	ribosomal protein L5	Translation	cytoplasmic translation; ribonucleoprotein complex biogenesis; ribosome biogenesis	-1.09269	6.39583e-34	Down	0.242635	1	NS
STEAP1B	M1	STEAP family member 1B	Others	Others	-1.08802	2.64087e-32	Down	0.000429217	1	NS
RACK1	M1	receptor for activated C kinase 1	Translation	cytoplasmic translation	-1.07554	1.30733e-33	Down	0.173452	1	NS
NAPSA	M1	napsin A aspartic peptidase	Others	Others	-1.07431	1.08997e-31	Down	0.0119726	1	NS
SNHG5	M1	small nucleolar RNA host gene 5	Others	Others	-1.07386	4.10286e-33	Down	0.770295	0.274433	NS
EEF1G	M1	eukaryotic translation elongation factor 1 gamma	Others	Others	-1.07361	9.02615e-34	Down	0.134611	1	NS
RPS27A	M1	ribosomal protein S27a	Translation	cytoplasmic translation	-1.07346	5.19735e-31	Down	0.116235	1	NS
RNASE1	M1	ribonuclease A family member 1, pancreatic	Others	Others	-1.07163	1.38504e-29	Down	0.170821	1	NS
CXCL8	M1	C-X-C motif chemokine ligand 8	Others	Others	-1.06747	1.12743e-12	Down	-1.40095	7.7255e-08	Down
RPL36	M1	ribosomal protein L36	Translation	cytoplasmic translation	-1.06387	1.59697e-33	Down	0.0370682	1	NS
TPT1	M1	tumor protein, translationally-controlled 1	Others	Others	-1.06344	2.39551e-33	Down	0.218968	1	NS
FAU	M1	FAU ubiquitin like and ribosomal protein S30 fusion	Translation	cytoplasmic translation	-1.05992	1.17048e-33	Down	0.140799	1	NS
RPSA	M1	ribosomal protein SA	Translation	cytoplasmic translation; ribonucleoprotein complex biogenesis; ribosome biogenesis	-1.05948	1.83893e-29	Down	0.131076	1	NS
RPL10P9	M1	ribosomal protein L10 pseudogene 9	Others	Others	-1.05443	1.54445e-28	Down	0.195934	1	NS
RPL37A	M1	ribosomal protein L37a	Translation	cytoplasmic translation	-1.04406	7.09631e-31	Down	0.187944	1	NS
RPL22	M1	ribosomal protein L22	Translation	cytoplasmic translation	-1.03306	3.49265e-32	Down	0.188875	1	NS
RPL27	M1	ribosomal protein L27	Translation	cytoplasmic translation; ribonucleoprotein complex biogenesis; ribosome biogenesis	-1.02257	1.5121e-30	Down	0.0090482	1	NS
RPL3P4	M1	ribosomal protein L3 pseudogene 4	Others	Others	-1.0211	7.92431e-29	Down	0.0245951	1	NS
IER2	M1	immediate early response 2	Others	Others	-1.02026	1.3338e-24	Down	0.732566	0.00578142	Up
RPL13P12	M1	ribosomal protein L13 pseudogene 12	Others	Others	-1.01631	1.49223e-30	Down	-0.151648	1	NS
PPDPF	M1	pancreatic progenitor cell differentiation and proliferation factor	Others	Others	-1.0082	3.10016e-29	Down	-0.151259	1	NS
RPS7	M1	ribosomal protein S7	Translation	cytoplasmic translation; ribonucleoprotein complex biogenesis; ribosome biogenesis	-1.00451	4.38856e-30	Down	0.122713	1	NS
RPL35	M1	ribosomal protein L35	Translation	cytoplasmic translation; ribonucleoprotein complex biogenesis; ribosome biogenesis	-1.00196	1.66209e-30	Down	0.0459502	1	NS
COX7C	M1	cytochrome c oxidase subunit 7C	Mitochondrial respiration	aerobic respiration; oxidative phosphorylation; cellular respiration; ATP synthesis coupled electron transport; mitochondrial ATP synthesis coupled electron transport; energy derivation by oxidation of organic compounds	-0.999414	1.37162e-29	Down	0.193965	1	NS
FABP5	M1	fatty acid binding protein 5	Others	Others	-0.998116	1.7025e-24	Down	1.33179	0.639032	NS
ENSG00000266865	M1		Others	Others	-0.992435	9.81345e-27	Down	0.027933	1	NS
RPL21	M1	ribosomal protein L21	Translation	cytoplasmic translation	-0.992286	2.96882e-26	Down	0.151972	1	NS
UBA52	M1	ubiquitin A-52 residue ribosomal protein fusion product 1	Translation	cytoplasmic translation	-0.982038	1.48777e-31	Down	-0.019317	1	NS
RPLP0	M1	ribosomal protein lateral stalk subunit P0	Translation	cytoplasmic translation; ribonucleoprotein complex biogenesis; ribosome biogenesis	-0.979969	2.1724e-28	Down	0.134432	1	NS
GAS5	M1	growth arrest specific 5	Others	Others	-0.976613	5.68361e-30	Down	0.0415367	1	NS
HP	M1	haptoglobin	Others	Others	-0.976327	5.70167e-08	Down	0.639348	1	NS
RPL7P9	M1	ribosomal protein L7 pseudogene 9	Others	Others	-0.946238	1.6931e-28	Down	0.516365	1	NS
RPL21P75	M1	ribosomal protein L21 pseudogene 75	Others	Others	-0.934937	6.46788e-25	Down	0.310464	1	NS
HLA-DRA	M1	major histocompatibility complex, class II, DR alpha	Others	Others	-0.934812	6.11306e-30	Down	0.194709	1	NS
PEBP4	M1	phosphatidylethanolamine binding protein 4	Others	Others	-0.934172	3.23678e-32	Down	0.472566	0.00107218	Up
PFDN5	M1	prefoldin subunit 5	Others	Others	-0.933886	2.70034e-32	Down	0.146584	1	NS
PTMA	M1	prothymosin alpha	Others	Others	-0.93153	9.12991e-31	Down	0.115859	1	NS
IFITM3	M1	interferon induced transmembrane protein 3	Others	Others	-0.924898	3.57288e-22	Down	0.596592	1	NS
TSC22D1	M1	TSC22 domain family member 1	Others	Others	-0.924176	2.23567e-26	Down	0.433974	1	NS
H3F3B	M1		Others	Others	-0.923319	4.47503e-30	Down	-0.0775443	1	NS
NACA	M1	nascent polypeptide associated complex subunit alpha	Others	Others	-0.921989	1.59607e-26	Down	0.291815	1	NS
SOCS3	M1	suppressor of cytokine signaling 3	Others	Others	-0.915617	4.20173e-18	Down	1.05136	0.000111798	Up
SCGB3A1	M1	secretoglobin family 3A member 1	Others	Others	-0.913008	1.27006e-16	Down	0.0539664	1	NS
RPL23A	M1	ribosomal protein L23a	Translation	cytoplasmic translation; ribonucleoprotein complex biogenesis; ribosome biogenesis	-0.907178	4.38e-25	Down	-0.211194	1	NS
COX4I1	M1	cytochrome c oxidase subunit 4I1	Mitochondrial respiration	aerobic respiration; oxidative phosphorylation; cellular respiration; ATP synthesis coupled electron transport; mitochondrial ATP synthesis coupled electron transport; energy derivation by oxidation of organic compounds	-0.904447	1.19797e-28	Down	0.110837	1	NS
FTL	M1	ferritin light chain	Others	Others	-0.898458	1.28809e-39	Down	-0.0157414	1	NS
SLC25A5	M1	solute carrier family 25 member 5	Others	Others	-0.894225	2.86426e-24	Down	0.281156	1	NS
RHOB	M1	ras homolog family member B	Others	Others	-0.892913	2.03181e-23	Down	0.00385716	1	NS
AK1	M1	adenylate kinase 1	Others	Others	-0.892649	4.54868e-25	Down	0.168757	1	NS
SERF2	M1	small EDRK-rich factor 2	Others	Others	-0.88987	8.97335e-27	Down	0.100426	1	NS
ENSG00000185641	M1		Others	Others	-0.878708	2.19544e-25	Down	0.338657	1	NS
CXCL3	M1	C-X-C motif chemokine ligand 3	Others	Others	-0.869458	3.91347e-12	Down	0.155423	1	NS
IFITM2	M1	interferon induced transmembrane protein 2	Others	Others	-0.867808	3.233e-20	Down	0.424957	1	NS
RPL4	M1	ribosomal protein L4	Translation	cytoplasmic translation	-0.862289	6.81657e-26	Down	0.120809	1	NS
RPL7P23	M1	ribosomal protein L7 pseudogene 23	Others	Others	-0.85332	3.66485e-21	Down	0.107236	1	NS
CD74	M1	CD74 molecule	Others	Others	-0.847928	6.88787e-28	Down	0.185329	1	NS
EGR1	M1	early growth response 1	Others	Others	-0.846855	8.48561e-19	Down	0.497091	1	NS
ATP5MG	M1	ATP synthase membrane subunit g	Mitochondrial respiration	aerobic respiration; oxidative phosphorylation; cellular respiration; energy derivation by oxidation of organic compounds	-0.837721	1.56855e-25	Down	0.233143	1	NS
TMSB4X	M1	thymosin beta 4 X-linked	Others	Others	-0.837091	1.13888e-27	Down	-0.315934	1	NS
MID1IP1	M1	MID1 interacting protein 1	Others	Others	-0.825779	5.54766e-19	Down	0.350357	1	NS
OAZ1	M1	ornithine decarboxylase antizyme 1	Others	Others	-0.820745	4.84125e-26	Down	0.202017	1	NS
JUNB	M1	JunB proto-oncogene, AP-1 transcription factor subunit	Others	Others	-0.818314	5.15281e-21	Down	0.588183	0.330868	NS
RPS10-NUDT3	M1	RPS10-NUDT3 readthrough	Others	Others	-0.809849	2.60734e-22	Down	0.0882379	1	NS
ENSG00000270149	M1		Others	Others	-0.803145	1.00839e-22	Down	0.250654	1	NS
RPL38	M1	ribosomal protein L38	Translation	cytoplasmic translation; ribonucleoprotein complex biogenesis; ribosome biogenesis	-0.798805	6.61519e-25	Down	-0.0227438	1	NS
ENSG00000212664	M1		Others	Others	-0.795683	3.96471e-17	Down	0.042459	1	NS
SLC25A6	M1	solute carrier family 25 member 6	Others	Others	-0.792761	3.0199e-23	Down	0.121525	1	NS
DBI	M1	diazepam binding inhibitor, acyl-CoA binding protein	Others	Others	-0.789878	2.93055e-22	Down	0.106972	1	NS
ENSG00000234287	M1		Others	Others	-0.787398	3.4234e-20	Down	0.446625	1	NS
ENSG00000226084	M1		Others	Others	-0.786624	9.14459e-20	Down	0.0350273	1	NS
NOP53	M1	NOP53 ribosome biogenesis factor	Translation; Mitochondrial respiration	ribonucleoprotein complex biogenesis; aerobic respiration; ribosome biogenesis; cellular respiration; energy derivation by oxidation of organic compounds	-0.779747	1.10072e-24	Down	0.181966	1	NS
HLA-DPA1	M1	major histocompatibility complex, class II, DP alpha 1	Others	Others	-0.77727	1.67862e-18	Down	0.0271245	1	NS
NUPR1	M1	nuclear protein 1, transcriptional regulator	Mitochondrial respiration	aerobic respiration; oxidative phosphorylation; cellular respiration; energy derivation by oxidation of organic compounds	-0.775967	5.74182e-20	Down	0.924985	1	NS
GPX1	M1	glutathione peroxidase 1	Others	Others	-0.773214	4.47796e-24	Down	0.143481	1	NS
ENSG00000242299	M1		Others	Others	-0.765844	1.01511e-17	Down	-0.326725	1	NS
PRDX5	M1	peroxiredoxin 5	Others	Others	-0.765453	1.87506e-22	Down	0.349826	1	NS
CXCL1	M1	C-X-C motif chemokine ligand 1	Others	Others	-0.747272	4.82207e-10	Down	0.0759429	1	NS
GABARAP	M1	GABA type A receptor-associated protein	Others	Others	-0.74201	5.10256e-23	Down	0.334815	1	NS
RPS21	M1	ribosomal protein S21	Translation	cytoplasmic translation; ribonucleoprotein complex biogenesis; ribosome biogenesis	-0.738278	1.40249e-22	Down	-0.0590674	1	NS
SSR4	M1	signal sequence receptor subunit 4	Others	Others	-0.737437	1.94155e-21	Down	0.0790928	1	NS
COX7A2	M1	cytochrome c oxidase subunit 7A2	Mitochondrial respiration	aerobic respiration; oxidative phosphorylation; cellular respiration; ATP synthesis coupled electron transport; mitochondrial ATP synthesis coupled electron transport; energy derivation by oxidation of organic compounds	-0.736979	1.45938e-19	Down	0.0966363	1	NS
NFKBIA	M1	NFKB inhibitor alpha	Others	Others	-0.729838	7.39186e-15	Down	-0.100296	1	NS
BTF3	M1	basic transcription factor 3	Others	Others	-0.729715	3.9461e-20	Down	0.134412	1	NS
TRIB1	M1	tribbles pseudokinase 1	Others	Others	-0.727963	3.43675e-15	Down	0.339057	1	NS
ENSG00000230979	M1		Others	Others	-0.727145	1.05318e-17	Down	-0.150407	1	NS
ATP5F1E	M1	ATP synthase F1 subunit epsilon	Mitochondrial respiration	aerobic respiration; oxidative phosphorylation; cellular respiration; energy derivation by oxidation of organic compounds	-0.719654	4.3433e-19	Down	-0.0509728	1	NS
RPL13AP25	M1	ribosomal protein L13a pseudogene 25	Others	Others	-0.718825	1.87165e-19	Down	-0.0186225	1	NS
MRPL14	M1	mitochondrial ribosomal protein L14	Translation	mitochondrial translation	-0.718581	1.90828e-18	Down	0.21305	1	NS
COX6A1	M1	cytochrome c oxidase subunit 6A1	Mitochondrial respiration	aerobic respiration; oxidative phosphorylation; cellular respiration; ATP synthesis coupled electron transport; mitochondrial ATP synthesis coupled electron transport; energy derivation by oxidation of organic compounds	-0.716544	8.88666e-22	Down	0.255919	1	NS
RPL17-C18orf32	M1	RPL17-C18orf32 readthrough	Others	Others	-0.716148	3.03922e-19	Down	-0.09841	1	NS
ATP5MC2	M1	ATP synthase membrane subunit c locus 2	Others	Others	-0.710629	1.87275e-20	Down	0.18951	1	NS
CTSH	M1	cathepsin H	Others	Others	-0.708594	1.23632e-20	Down	0.148984	1	NS
GNG5	M1	G protein subunit gamma 5	Others	Others	-0.703213	1.33034e-19	Down	0.25953	1	NS
CST3	M1	cystatin C	Others	Others	-0.70309	2.49054e-19	Down	0.219792	1	NS
EEF1A1P13	M1	eukaryotic translation elongation factor 1 alpha 1 pseudogene 13	Others	Others	-0.702493	2.38043e-19	Down	0.0261172	1	NS
UQCRQ	M1	ubiquinol-cytochrome c reductase complex III subunit VII	Mitochondrial respiration	aerobic respiration; oxidative phosphorylation; cellular respiration; ATP synthesis coupled electron transport; mitochondrial ATP synthesis coupled electron transport; energy derivation by oxidation of organic compounds	-0.697914	7.5737e-18	Down	0.154189	1	NS
NDUFB11	M1	NADH:ubiquinone oxidoreductase subunit B11	Mitochondrial respiration	aerobic respiration; oxidative phosphorylation; cellular respiration; energy derivation by oxidation of organic compounds	-0.693976	1.61002e-19	Down	0.271507	1	NS
SRP14	M1	signal recognition particle 14	Others	Others	-0.681618	2.89013e-18	Down	0.236831	1	NS
RPL36AL	M1	ribosomal protein L36a like	Others	Others	-0.680138	2.85089e-18	Down	0.0573396	1	NS
ENSG00000267059	M1		Others	Others	-0.679366	1.74395e-17	Down	0.0352583	1	NS
NDUFA4	M1	NDUFA4 mitochondrial complex associated	Mitochondrial respiration	aerobic respiration; oxidative phosphorylation; cellular respiration; ATP synthesis coupled electron transport; mitochondrial ATP synthesis coupled electron transport; energy derivation by oxidation of organic compounds	-0.678045	3.43071e-16	Down	0.0730288	1	NS
ELOB	M1	elongin B	Others	Others	-0.674998	3.41783e-19	Down	0.313361	1	NS
DCXR	M1	dicarbonyl and L-xylulose reductase	Others	Others	-0.668019	8.67187e-19	Down	0.246509	1	NS
DUSP1	M1	dual specificity phosphatase 1	Others	Others	-0.667872	4.13929e-12	Down	-0.131431	1	NS
HLA-DRB1	M1	major histocompatibility complex, class II, DR beta 1	Others	Others	-0.665576	2.55566e-16	Down	0.178132	1	NS
AQP3	M1	aquaporin 3 (Gill blood group)	Others	Others	-0.661427	2.16072e-14	Down	-0.600453	0.0424905	Down
ENSG00000233762	M1		Others	Others	-0.659838	5.46217e-16	Down	0.00858839	1	NS
IL6ST	M1	interleukin 6 cytokine family signal transducer	Mitochondrial respiration	energy derivation by oxidation of organic compounds	-0.653603	1.76286e-17	Down	0.346651	1	NS
GSTP1	M1	glutathione S-transferase pi 1	Others	Others	-0.644796	1.35302e-14	Down	0.0167689	1	NS
ITM2B	M1	integral membrane protein 2B	Others	Others	-0.644336	3.00045e-17	Down	0.199761	1	NS
COMMD6	M1	COMM domain containing 6	Others	Others	-0.641244	8.11431e-17	Down	0.00720416	1	NS
POLR2L	M1	RNA polymerase II, I and III subunit L	Others	Others	-0.634978	9.26898e-17	Down	0.0593273	1	NS
SFTPB	M1	surfactant protein B	Others	Others	-0.634363	1.64973e-34	Down	0.826644	7.16398e-14	Up
HIST1H1C	M1		Others	Others	-0.629765	3.29371e-12	Down	-0.131538	1	NS
EEF1A1	M1	eukaryotic translation elongation factor 1 alpha 1	Others	Others	-0.624625	1.54286e-16	Down	-0.295378	1	NS
CSTB	M1	cystatin B	Others	Others	-0.624145	3.89395e-14	Down	-0.0822874	1	NS
CD63	M1	CD63 molecule	Others	Others	-0.620968	1.23966e-14	Down	-0.240286	1	NS
DHCR24	M1	24-dehydrocholesterol reductase	Others	Others	-0.616523	1.10327e-13	Down	0.389072	1	NS
RPL4P4	M1	ribosomal protein L4 pseudogene 4	Others	Others	-0.6151	3.10954e-16	Down	0.139984	1	NS
SMDT1	M1	single-pass membrane protein with aspartate rich tail 1	Others	Others	-0.614423	7.34096e-17	Down	0.235356	1	NS
ASAH1	M1	N-acylsphingosine amidohydrolase 1	Others	Others	-0.613047	2.27282e-17	Down	0.329874	1	NS
COX5B	M1	cytochrome c oxidase subunit 5B	Mitochondrial respiration	aerobic respiration; oxidative phosphorylation; cellular respiration; ATP synthesis coupled electron transport; mitochondrial ATP synthesis coupled electron transport; energy derivation by oxidation of organic compounds	-0.612112	1.72723e-16	Down	0.152414	1	NS
HLA-DPB1	M1	major histocompatibility complex, class II, DP beta 1	Others	Others	-0.610593	3.44373e-16	Down	0.0219372	1	NS
SERPINA1	M1	serpin family A member 1	Others	Others	-0.610033	4.362e-13	Down	0.172817	1	NS
H3F3A	M1		Others	Others	-0.608805	4.00043e-17	Down	0.122334	1	NS
FKBP2	M1	FKBP prolyl isomerase 2	Others	Others	-0.605833	6.54311e-15	Down	0.0457232	1	NS
VAMP8	M1	vesicle associated membrane protein 8	Others	Others	-0.60452	3.34401e-17	Down	0.118398	1	NS
ENSG00000269590	M1		Others	Others	-0.603028	1.23835e-17	Down	0.25729	1	NS
TMEM258	M1	transmembrane protein 258	Others	Others	-0.602264	2.60468e-15	Down	0.0239701	1	NS
COX6C	M1	cytochrome c oxidase subunit 6C	Mitochondrial respiration	aerobic respiration; oxidative phosphorylation; cellular respiration; ATP synthesis coupled electron transport; mitochondrial ATP synthesis coupled electron transport; energy derivation by oxidation of organic compounds	-0.597609	4.38577e-16	Down	0.314249	1	NS
HIST2H2AA4	M1		Others	Others	-0.596966	9.59994e-10	Down	-0.0923613	1	NS
COX8A	M1	cytochrome c oxidase subunit 8A	Mitochondrial respiration	aerobic respiration; oxidative phosphorylation; cellular respiration; ATP synthesis coupled electron transport; mitochondrial ATP synthesis coupled electron transport; energy derivation by oxidation of organic compounds	-0.590569	3.27576e-14	Down	0.0178666	1	NS
TMA7	M1	translation machinery associated 7 homolog	Others	Others	-0.584673	2.9742e-15	Down	0.123885	1	NS
GPX4	M1	glutathione peroxidase 4	Others	Others	-0.583209	2.29644e-16	Down	0.0295606	1	NS
ENSG00000227081	M1		Others	Others	-0.578773	8.56186e-15	Down	0.488451	1	NS
MGST3	M1	microsomal glutathione S-transferase 3	Others	Others	-0.578648	6.83884e-13	Down	-0.00994783	1	NS
GADD45B	M1	growth arrest and DNA damage inducible beta	Others	Others	-0.578447	7.5487e-11	Down	1.05201	7.61473e-12	Up
TMEM256-PLSCR3	M1	TMEM256-PLSCR3 readthrough (NMD candidate)	Others	Others	-0.577292	3.15174e-15	Down	0.298756	1	NS
DGKI	M1	diacylglycerol kinase iota	Others	Others	-0.575616	3.39818e-15	Down	-0.252772	1	NS
S100A9	M1	S100 calcium binding protein A9	Others	Others	-0.574211	2.88428e-05	Down	0.422823	1	NS
JUND	M1	JunD proto-oncogene, AP-1 transcription factor subunit	Others	Others	-0.573082	4.11864e-14	Down	-0.198417	1	NS
HINT1	M1	histidine triad nucleotide binding protein 1	Others	Others	-0.57058	1.56544e-13	Down	-0.0588941	1	NS
EDF1	M1	endothelial differentiation related factor 1	Others	Others	-0.569852	4.61288e-14	Down	0.114349	1	NS
SCHLAP1	M1	SWI/SNF complex antagonist associated with prostate cancer 1	Others	Others	-0.566198	2.10353e-19	Down	-0.150982	1	NS
YBX1	M1	Y-box binding protein 1	Translation	cytoplasmic translation	-0.563776	2.08307e-14	Down	0.0131851	1	NS
UBL5	M1	ubiquitin like 5	Others	Others	-0.563214	1.31635e-13	Down	0.0304852	1	NS
RPL21P16	M1	ribosomal protein L21 pseudogene 16	Others	Others	-0.562687	1.56092e-12	Down	-0.104772	1	NS
MYC	M1	MYC proto-oncogene, bHLH transcription factor	Others	Others	-0.561119	1.6098e-13	Down	0.552515	0.000112964	Up
ERG28	M1	ergosterol biosynthesis 28 homolog	Others	Others	-0.558954	5.87993e-14	Down	0.136841	1	NS
C2	M1	complement C2	Others	Others	-0.557901	2.15048e-13	Down	0.281575	1	NS
ATP6V1G1	M1	ATPase H+ transporting V1 subunit G1	Others	Others	-0.55732	5.86739e-13	Down	0.201566	1	NS
SSR2	M1	signal sequence receptor subunit 2	Others	Others	-0.555628	4.14906e-13	Down	0.0042442	1	NS
BRK1	M1	BRICK1 subunit of SCAR/WAVE actin nucleating complex	Others	Others	-0.553236	1.63602e-15	Down	0.0294011	1	NS
MRPL53	M1	mitochondrial ribosomal protein L53	Translation	mitochondrial translation	-0.550582	3.02092e-15	Down	0.13333	1	NS
ENSG00000248993	M1		Others	Others	-0.549049	3.52698e-12	Down	0.230753	1	NS
PEBP1	M1	phosphatidylethanolamine binding protein 1	Others	Others	-0.544915	5.672e-14	Down	0.207499	1	NS
ECH1	M1	enoyl-CoA hydratase 1	Others	Others	-0.542995	1.73202e-14	Down	0.355773	1	NS
COX6B1	M1	cytochrome c oxidase subunit 6B1	Mitochondrial respiration	aerobic respiration; oxidative phosphorylation; cellular respiration; ATP synthesis coupled electron transport; mitochondrial ATP synthesis coupled electron transport; energy derivation by oxidation of organic compounds	-0.540123	1.09311e-13	Down	-0.0267317	1	NS
PCBD1	M1	pterin-4 alpha-carbinolamine dehydratase 1	Others	Others	-0.535432	9.10001e-14	Down	0.0772801	1	NS
ENSG00000236449	M1		Others	Others	-0.533918	2.56879e-13	Down	0.260325	1	NS
ANAPC16	M1	anaphase promoting complex subunit 16	Others	Others	-0.533709	2.67479e-13	Down	0.225006	1	NS
EEF1B2P6	M1	eukaryotic translation elongation factor 1 beta 2 pseudogene 6	Others	Others	-0.527966	1.02539e-10	Down	0.00857015	1	NS
EEF2	M1	eukaryotic translation elongation factor 2	Others	Others	-0.522785	1.14055e-10	Down	-0.13183	1	NS
EIF3E	M1	eukaryotic translation initiation factor 3 subunit E	Translation	cytoplasmic translation; ribonucleoprotein complex biogenesis	-0.522148	1.77341e-09	Down	-0.0597844	1	NS
ERP29	M1	endoplasmic reticulum protein 29	Others	Others	-0.521452	3.74983e-13	Down	0.00616406	1	NS
EIF3K	M1	eukaryotic translation initiation factor 3 subunit K	Translation	cytoplasmic translation; ribonucleoprotein complex biogenesis	-0.517103	8.33594e-13	Down	0.133357	1	NS
PTP4A1	M1	protein tyrosine phosphatase 4A1	Others	Others	-0.516332	3.04808e-11	Down	0.0254611	1	NS
ANAPC11	M1	anaphase promoting complex subunit 11	Others	Others	-0.51466	4.81709e-13	Down	0.0609908	1	NS
UXT	M1	ubiquitously expressed prefoldin like chaperone	Others	Others	-0.514254	4.84602e-13	Down	0.0995654	1	NS
LAPTM4A	M1	lysosomal protein transmembrane 4 alpha	Others	Others	-0.514084	4.30367e-14	Down	-0.0132477	1	NS
UQCRB	M1	ubiquinol-cytochrome c reductase binding protein	Mitochondrial respiration	aerobic respiration; oxidative phosphorylation; cellular respiration; ATP synthesis coupled electron transport; mitochondrial ATP synthesis coupled electron transport; energy derivation by oxidation of organic compounds	-0.513763	3.40333e-13	Down	0.0331371	1	NS
EEF1B2	M1	eukaryotic translation elongation factor 1 beta 2	Others	Others	-0.512896	3.11841e-11	Down	-0.013646	1	NS
SNRPD2	M1	small nuclear ribonucleoprotein D2 polypeptide	Translation	ribonucleoprotein complex biogenesis	-0.511737	2.24785e-12	Down	-0.0317275	1	NS
PHPT1	M1	phosphohistidine phosphatase 1	Others	Others	-0.511569	8.31139e-14	Down	0.0251462	1	NS
ATP6V1F	M1	ATPase H+ transporting V1 subunit F	Others	Others	-0.507595	6.63142e-12	Down	0.0633128	1	NS
NDUFB2	M1	NADH:ubiquinone oxidoreductase subunit B2	Mitochondrial respiration	aerobic respiration; oxidative phosphorylation; cellular respiration; ATP synthesis coupled electron transport; mitochondrial ATP synthesis coupled electron transport; energy derivation by oxidation of organic compounds	-0.504367	1.30119e-10	Down	-0.0014535	1	NS
COMMD1	M1	copper metabolism domain containing 1	Others	Others	-0.502879	3.05075e-08	Down	0.484361	1	NS
ENSG00000255723	M1		Others	Others	-0.499667	7.03782e-13	Down	0.0560571	1	NS
FGGY	M1	FGGY carbohydrate kinase domain containing	Others	Others	-0.495183	3.51924e-10	Down	0.437522	0.0875723	NS
UQCRH	M1	ubiquinol-cytochrome c reductase hinge protein	Mitochondrial respiration	aerobic respiration; oxidative phosphorylation; cellular respiration; ATP synthesis coupled electron transport; mitochondrial ATP synthesis coupled electron transport; energy derivation by oxidation of organic compounds	-0.492838	1.1026e-12	Down	0.011909	1	NS
RPL41P2	M1	ribosomal protein L41 pseudogene 2	Others	Others	-0.492741	2.50541e-09	Down	-0.0248952	1	NS
MPST	M1	mercaptopyruvate sulfurtransferase	Others	Others	-0.49183	5.07104e-11	Down	0.0544302	1	NS
LDHB	M1	lactate dehydrogenase B	Others	Others	-0.490455	1.84455e-09	Down	0.510587	1	NS
EIF1	M1	eukaryotic translation initiation factor 1	Others	Others	-0.486864	1.82967e-12	Down	0.0658301	1	NS
RPS3AP6	M1	RPS3A pseudogene 6	Others	Others	-0.486676	6.60164e-12	Down	0.168528	1	NS
OST4	M1	oligosaccharyltransferase complex subunit 4, non-catalytic	Others	Others	-0.486092	9.87608e-12	Down	0.26553	1	NS
NDUFC1	M1	NADH:ubiquinone oxidoreductase subunit C1	Mitochondrial respiration	aerobic respiration; oxidative phosphorylation; cellular respiration; ATP synthesis coupled electron transport; mitochondrial ATP synthesis coupled electron transport; energy derivation by oxidation of organic compounds	-0.48299	1.45748e-11	Down	0.083992	1	NS
CLVS1	M1	clavesin 1	Others	Others	-0.482068	3.12655e-10	Down	-0.135802	1	NS
RPSAP9	M1	ribosomal protein SA pseudogene 9	Others	Others	-0.481705	1.44772e-08	Down	0.0141369	1	NS
LAMTOR4	M1	late endosomal/lysosomal adaptor, MAPK and MTOR activator 4	Others	Others	-0.480637	9.60471e-13	Down	0.076911	1	NS
NDUFS5	M1	NADH:ubiquinone oxidoreductase subunit S5	Mitochondrial respiration	aerobic respiration; oxidative phosphorylation; cellular respiration; ATP synthesis coupled electron transport; mitochondrial ATP synthesis coupled electron transport; energy derivation by oxidation of organic compounds	-0.476779	1.94592e-10	Down	0.0787094	1	NS
ENSG00000235979	M1		Others	Others	-0.473395	2.34392e-13	Down	0.0666388	1	NS
SNHG6	M1	small nucleolar RNA host gene 6	Others	Others	-0.473033	3.30941e-13	Down	0.182192	1	NS
COX17	M1	cytochrome c oxidase copper chaperone COX17	Others	Others	-0.47149	3.42078e-11	Down	0.179958	1	NS
ISCU	M1	iron-sulfur cluster assembly enzyme	Mitochondrial respiration	aerobic respiration; oxidative phosphorylation; cellular respiration; ATP synthesis coupled electron transport; mitochondrial ATP synthesis coupled electron transport; energy derivation by oxidation of organic compounds	-0.470692	3.9398e-11	Down	0.152807	1	NS
NDUFB4	M1	NADH:ubiquinone oxidoreductase subunit B4	Mitochondrial respiration	aerobic respiration; oxidative phosphorylation; cellular respiration; ATP synthesis coupled electron transport; mitochondrial ATP synthesis coupled electron transport; energy derivation by oxidation of organic compounds	-0.470528	1.04102e-10	Down	0.0593843	1	NS
ENSG00000228144	M1		Others	Others	-0.4693	1.23009e-10	Down	0.348604	1	NS
BEX3	M1	brain expressed X-linked 3	Others	Others	-0.468623	1.51822e-10	Down	0.210169	1	NS
ARMC9	M1	armadillo repeat containing 9	Others	Others	-0.466318	1.33347e-11	Down	0.274665	1	NS
ENSG00000233045	M1		Others	Others	-0.46559	9.65937e-12	Down	0.0931457	1	NS
ENSG00000197332	M1		Others	Others	-0.465036	1.47237e-11	Down	0.141498	1	NS
PTCD1	M1	pentatricopeptide repeat domain 1	Translation	mitochondrial translation	-0.464667	1.1145e-09	Down	0.032382	1	NS
HSPB1	M1	heat shock protein family B (small) member 1	Others	Others	-0.46072	1.94053e-09	Down	0.270887	1	NS
ADGRL3-AS1	M1	ADGRL3 antisense RNA 1	Others	Others	-0.460344	3.05432e-10	Down	-0.0034337	1	NS
CUTA	M1	cutA divalent cation tolerance homolog	Others	Others	-0.459713	6.84873e-12	Down	-0.0559421	1	NS
RPL9P9	M1		Others	Others	-0.459248	3.12032e-08	Down	-0.0314664	1	NS
NNMT	M1	nicotinamide N-methyltransferase	Others	Others	-0.45746	0.126979	NS	0.774034	1	NS
PRDX6	M1	peroxiredoxin 6	Others	Others	-0.456678	2.3809e-10	Down	0.256853	1	NS
ENSG00000267740	M1		Others	Others	-0.456652	6.85121e-12	Down	0.118089	1	NS
ATP5PF	M1	ATP synthase peripheral stalk subunit F6	Mitochondrial respiration	aerobic respiration; oxidative phosphorylation; cellular respiration; energy derivation by oxidation of organic compounds	-0.455018	2.7777e-10	Down	0.0799495	1	NS
ENSG00000233836	M1		Others	Others	-0.454428	9.23745e-07	Down	-0.13138	1	NS
ATP5F1D	M1	ATP synthase F1 subunit delta	Mitochondrial respiration	aerobic respiration; oxidative phosphorylation; cellular respiration; energy derivation by oxidation of organic compounds	-0.45332	1.24166e-10	Down	0.163329	1	NS
PLEKHA6	M1	pleckstrin homology domain containing A6	Others	Others	-0.452366	2.04388e-07	Down	-0.0174391	1	NS
COX7A2L	M1	cytochrome c oxidase subunit 7A2 like	Mitochondrial respiration	aerobic respiration; oxidative phosphorylation; cellular respiration; ATP synthesis coupled electron transport; mitochondrial ATP synthesis coupled electron transport; energy derivation by oxidation of organic compounds	-0.452242	1.08969e-08	Down	0.0767484	1	NS
CD36	M1	CD36 molecule (CD36 blood group)	Others	Others	-0.451548	1.25239e-11	Down	-0.109421	1	NS
SMIM26	M1	small integral membrane protein 26	Others	Others	-0.451396	2.4847e-12	Down	0.131783	1	NS
ALKBH7	M1	alkB homolog 7	Others	Others	-0.447906	9.05843e-11	Down	0.108409	1	NS
JTB	M1	jumping translocation breakpoint	Others	Others	-0.44644	1.57548e-09	Down	0.154464	1	NS
ATP5IF1	M1	ATP synthase inhibitory factor subunit 1	Others	Others	-0.44454	3.26292e-10	Down	0.0922629	1	NS
MINOS1	M1		Others	Others	-0.443678	1.00392e-07	Down	-0.201071	1	NS
CIRBP	M1	cold inducible RNA binding protein	Others	Others	-0.443207	4.38616e-09	Down	0.344715	1	NS
SF3B5	M1	splicing factor 3b subunit 5	Translation	ribonucleoprotein complex biogenesis	-0.442289	1.01814e-08	Down	0.067076	1	NS
PNRC1	M1	proline rich nuclear receptor coactivator 1	Others	Others	-0.440873	9.18057e-06	Down	0.334403	1	NS
ATP5MPL	M1		Others	Others	-0.4391	1.81001e-08	Down	0.0926187	1	NS
IFT57	M1	intraflagellar transport 57	Others	Others	-0.437791	2.66794e-08	Down	0.241964	1	NS
PSME1	M1	proteasome activator subunit 1	Others	Others	-0.43577	7.71039e-10	Down	0.118766	1	NS
C19orf53	M1	chromosome 19 open reading frame 53	Others	Others	-0.435449	2.6573e-11	Down	-0.00893902	1	NS
TM4SF1	M1	transmembrane 4 L six family member 1	Others	Others	-0.432949	1.21595e-06	Down	-0.284327	1	NS
TMEM59	M1	transmembrane protein 59	Others	Others	-0.432719	3.69205e-08	Down	0.0115495	1	NS
COX14	M1	cytochrome c oxidase assembly factor COX14	Others	Others	-0.431656	3.48521e-10	Down	0.130164	1	NS
B2M	M1	beta-2-microglobulin	Others	Others	-0.43029	2.30657e-10	Down	0.252651	1	NS
PTRHD1	M1	peptidyl-tRNA hydrolase domain containing 1	Others	Others	-0.429624	3.64153e-13	Down	0.0367852	1	NS
SCP2	M1	sterol carrier protein 2	Others	Others	-0.428111	1.23187e-08	Down	0.24937	1	NS
SAP18	M1	Sin3A associated protein 18	Others	Others	-0.427158	1.36884e-09	Down	0.192736	1	NS
CEBPD	M1	CCAAT enhancer binding protein delta	Others	Others	-0.427154	1.19354e-08	Down	0.666822	1	NS
NDUFA3	M1	NADH:ubiquinone oxidoreductase subunit A3	Mitochondrial respiration	aerobic respiration; oxidative phosphorylation; cellular respiration; ATP synthesis coupled electron transport; mitochondrial ATP synthesis coupled electron transport; energy derivation by oxidation of organic compounds	-0.426879	1.78334e-10	Down	0.0230251	1	NS
PLEKHA7	M1	pleckstrin homology domain containing A7	Others	Others	-0.426837	1.68521e-05	Down	0.395958	1	NS
BTG2	M1	BTG anti-proliferation factor 2	Others	Others	-0.424971	1.95446e-07	Down	0.315949	1	NS
EIF3F	M1	eukaryotic translation initiation factor 3 subunit F	Translation	cytoplasmic translation; ribonucleoprotein complex biogenesis	-0.423437	4.87194e-09	Down	0.040905	1	NS
EIF4A2	M1	eukaryotic translation initiation factor 4A2	Translation	cytoplasmic translation	-0.423232	4.01068e-07	Down	0.0377899	1	NS
ATP5PD	M1	ATP synthase peripheral stalk subunit d	Mitochondrial respiration	aerobic respiration; oxidative phosphorylation; cellular respiration; energy derivation by oxidation of organic compounds	-0.420738	1.70415e-09	Down	0.242422	1	NS
NDUFB7	M1	NADH:ubiquinone oxidoreductase subunit B7	Mitochondrial respiration	aerobic respiration; oxidative phosphorylation; cellular respiration; ATP synthesis coupled electron transport; mitochondrial ATP synthesis coupled electron transport; energy derivation by oxidation of organic compounds	-0.418538	8.965e-09	Down	0.038491	1	NS
ARL6IP5	M1	ADP ribosylation factor like GTPase 6 interacting protein 5	Others	Others	-0.417033	8.31321e-06	Down	0.258089	1	NS
APRT	M1	adenine phosphoribosyltransferase	Others	Others	-0.416095	8.62649e-10	Down	0.163116	1	NS
PPP1R15A	M1	protein phosphatase 1 regulatory subunit 15A	Others	Others	-0.415994	2.97985e-06	Down	-0.00370758	1	NS
LPCAT1	M1	lysophosphatidylcholine acyltransferase 1	Others	Others	-0.413115	1.08963e-07	Down	0.0519625	1	NS
KRT10	M1	keratin 10	Others	Others	-0.412536	7.01871e-09	Down	0.187568	1	NS
ST13	M1	ST13 Hsp70 interacting protein	Others	Others	-0.411512	3.31551e-08	Down	0.0653094	1	NS
ATP6V0E1	M1	ATPase H+ transporting V0 subunit e1	Others	Others	-0.410329	9.86274e-06	Down	-0.0958845	1	NS
RPS7P1	M1	ribosomal protein S7 pseudogene 1	Others	Others	-0.409044	1.26739e-08	Down	-0.158863	1	NS
SAT2	M1	spermidine/spermine N1-acetyltransferase family member 2	Others	Others	-0.408804	1.64634e-08	Down	0.131696	1	NS
SEC61G	M1	SEC61 translocon subunit gamma	Others	Others	-0.406908	2.90318e-06	Down	0.0703076	1	NS
PMM1	M1	phosphomannomutase 1	Others	Others	-0.406169	2.75356e-10	Down	0.251952	1	NS
RARRES3	M1		Others	Others	-0.405377	2.00138e-06	Down	0.420347	1	NS
STARD3NL	M1	STARD3 N-terminal like	Others	Others	-0.403351	1.50132e-09	Down	0.292829	1	NS
SEC61B	M1	SEC61 translocon subunit beta	Others	Others	-0.40182	4.68671e-07	Down	0.0667781	1	NS
NDUFAF3	M1	NADH:ubiquinone oxidoreductase complex assembly factor 3	Others	Others	-0.401562	6.29909e-08	Down	0.189796	1	NS
NDUFB1	M1	NADH:ubiquinone oxidoreductase subunit B1	Mitochondrial respiration	aerobic respiration; oxidative phosphorylation; cellular respiration; ATP synthesis coupled electron transport; mitochondrial ATP synthesis coupled electron transport; energy derivation by oxidation of organic compounds	-0.401427	9.22807e-09	Down	0.216784	1	NS
CCL2	M1	C-C motif chemokine ligand 2	Others	Others	-0.400919	0.67444	NS	-0.0203139	1	NS
TRMT112	M1	tRNA methyltransferase activator subunit 11-2	Translation	ribonucleoprotein complex biogenesis; ribosome biogenesis	-0.399688	1.3028e-08	Down	0.00262051	1	NS
ENSG00000256028	M1		Others	Others	-0.398787	3.67342e-07	Down	0.102331	1	NS
SERP1	M1	stress associated endoplasmic reticulum protein 1	Others	Others	-0.397434	2.29362e-06	Down	-0.138146	1	NS
NDUFB10	M1	NADH:ubiquinone oxidoreductase subunit B10	Mitochondrial respiration	aerobic respiration; oxidative phosphorylation; cellular respiration; ATP synthesis coupled electron transport; mitochondrial ATP synthesis coupled electron transport; energy derivation by oxidation of organic compounds	-0.397198	2.79551e-09	Down	0.165927	1	NS
ENSG00000167774	M1		Others	Others	-0.396861	1.94979e-07	Down	0.12514	1	NS
NDUFA13	M1	NADH:ubiquinone oxidoreductase subunit A13	Mitochondrial respiration	aerobic respiration; oxidative phosphorylation; cellular respiration; energy derivation by oxidation of organic compounds	-0.396142	6.27232e-07	Down	0.0317105	1	NS
JPT1	M1	Jupiter microtubule associated homolog 1	Others	Others	-0.395413	9.55863e-08	Down	-0.0422639	1	NS
C12orf57	M1	chromosome 12 open reading frame 57	Others	Others	-0.395346	1.39894e-07	Down	0.0243251	1	NS
MIR1244-2	M1	microRNA 1244-2	Others	Others	-0.392713	5.75761e-09	Down	0.0417439	1	NS
POLR2J	M1	RNA polymerase II subunit J	Others	Others	-0.391528	1.76352e-08	Down	0.133727	1	NS
HMGB1	M1	high mobility group box 1	Others	Others	-0.391512	6.24843e-08	Down	0.0969553	1	NS
HOPX	M1	HOP homeobox	Others	Others	-0.389499	2.96336e-07	Down	0.661479	0.00363217	Up
CITED2	M1	Cbp/p300 interacting transactivator with Glu/Asp rich carboxy-terminal domain 2	Others	Others	-0.38553	0.000416727	Down	-0.060988	1	NS
SELENOW	M1	selenoprotein W	Others	Others	-0.38548	7.69533e-06	Down	-0.057233	1	NS
CA2	M1	carbonic anhydrase 2	Others	Others	-0.385389	8.7462e-07	Down	0.503868	1	NS
C4orf3	M1	chromosome 4 open reading frame 3	Others	Others	-0.384909	2.01408e-05	Down	0.166701	1	NS
TRIR	M1	telomerase RNA component interacting RNase	Others	Others	-0.383749	4.94727e-08	Down	0.00628951	1	NS
CCDC30	M1	coiled-coil domain containing 30	Others	Others	-0.382892	7.52683e-07	Down	-0.0171461	1	NS
SEC11C	M1	SEC11 homolog C, signal peptidase complex subunit	Others	Others	-0.382591	4.1373e-05	Down	0.196299	1	NS
ENSG00000262730	M1		Others	Others	-0.382116	2.40018e-06	Down	0.152341	1	NS
MGST2	M1	microsomal glutathione S-transferase 2	Others	Others	-0.380207	7.52965e-08	Down	0.219923	1	NS
COX7B	M1	cytochrome c oxidase subunit 7B	Mitochondrial respiration	aerobic respiration; oxidative phosphorylation; cellular respiration; ATP synthesis coupled electron transport; mitochondrial ATP synthesis coupled electron transport; energy derivation by oxidation of organic compounds	-0.379419	5.71882e-09	Down	0.134036	1	NS
NDUFB9	M1	NADH:ubiquinone oxidoreductase subunit B9	Mitochondrial respiration	aerobic respiration; oxidative phosphorylation; cellular respiration; ATP synthesis coupled electron transport; mitochondrial ATP synthesis coupled electron transport; energy derivation by oxidation of organic compounds	-0.379274	5.31967e-08	Down	0.0934444	1	NS
ESD	M1	esterase D	Others	Others	-0.378892	1.56459e-07	Down	0.0466051	1	NS
DNAJB1	M1	DnaJ heat shock protein family (Hsp40) member B1	Others	Others	-0.378737	5.36343e-07	Down	0.011425	1	NS
C18orf32	M1	chromosome 18 open reading frame 32	Others	Others	-0.377956	2.68814e-08	Down	0.0928069	1	NS
PARK7	M1	Parkinsonism associated deglycase	Mitochondrial respiration	aerobic respiration; oxidative phosphorylation; cellular respiration; ATP synthesis coupled electron transport; mitochondrial ATP synthesis coupled electron transport; energy derivation by oxidation of organic compounds	-0.377265	4.06489e-06	Down	-0.0403621	1	NS
TOB1	M1	transducer of ERBB2, 1	Others	Others	-0.37641	2.45231e-05	Down	0.307081	1	NS
DAD1	M1	defender against cell death 1	Others	Others	-0.376172	5.12383e-07	Down	0.0506668	1	NS
CORIN	M1	corin, serine peptidase	Others	Others	-0.375666	3.60135e-08	Down	-0.0294999	1	NS
ENSG00000244245	M1		Others	Others	-0.375202	2.34659e-10	Down	-0.191354	1	NS
UFC1	M1	ubiquitin-fold modifier conjugating enzyme 1	Others	Others	-0.372418	2.23084e-07	Down	-0.017367	1	NS
RNASEK	M1	ribonuclease K	Others	Others	-0.372166	6.26378e-05	Down	0.0259923	1	NS
GABARAPL2	M1	GABA type A receptor associated protein like 2	Others	Others	-0.370197	4.55838e-07	Down	0.0898416	1	NS
CEBPB	M1	CCAAT enhancer binding protein beta	Others	Others	-0.370089	2.75529e-05	Down	0.653507	1	NS
HMGN1	M1	high mobility group nucleosome binding domain 1	Others	Others	-0.369526	2.17553e-07	Down	-0.0428731	1	NS
SAA1	M1	serum amyloid A1	Others	Others	-0.369107	1	NS	0.0526032	1	NS
HLA-B	M1	major histocompatibility complex, class I, B	Others	Others	-0.367493	8.81787e-06	Down	-0.0558008	1	NS
ERGIC3	M1	ERGIC and golgi 3	Others	Others	-0.367069	1.4439e-05	Down	0.154452	1	NS
EPHX1	M1	epoxide hydrolase 1	Others	Others	-0.366305	5.40949e-10	Down	0.013017	1	NS
NDUFA1	M1	NADH:ubiquinone oxidoreductase subunit A1	Mitochondrial respiration	aerobic respiration; oxidative phosphorylation; cellular respiration; ATP synthesis coupled electron transport; mitochondrial ATP synthesis coupled electron transport; energy derivation by oxidation of organic compounds	-0.363435	1.51727e-05	Down	0.00645721	1	NS
MYL12B	M1	myosin light chain 12B	Others	Others	-0.363183	2.63759e-05	Down	-0.146661	1	NS
COX16	M1	cytochrome c oxidase assembly factor COX16	Others	Others	-0.359176	1.35389e-07	Down	0.0651743	1	NS
S100A13	M1	S100 calcium binding protein A13	Others	Others	-0.358761	5.32925e-06	Down	-0.0686564	1	NS
SRSF5	M1	serine and arginine rich splicing factor 5	Translation	ribonucleoprotein complex biogenesis	-0.358309	1.79138e-05	Down	-0.0453991	1	NS
SIVA1	M1	SIVA1 apoptosis inducing factor	Others	Others	-0.35644	2.14524e-07	Down	0.107351	1	NS
MIEN1	M1	migration and invasion enhancer 1	Others	Others	-0.35623	1.33747e-07	Down	0.130178	1	NS
COMT	M1	catechol-O-methyltransferase	Mitochondrial respiration	energy derivation by oxidation of organic compounds	-0.35491	0.00026858	Down	-0.0483666	1	NS
RWDD1	M1	RWD domain containing 1	Translation	cytoplasmic translation	-0.35447	3.02105e-07	Down	0.0453973	1	NS
MRFAP1	M1	Morf4 family associated protein 1	Others	Others	-0.353769	8.36793e-07	Down	0.0031125	1	NS
CNIH4	M1	cornichon family member 4	Others	Others	-0.351817	0.000136949	Down	0.0298561	1	NS
PSMB6	M1	proteasome 20S subunit beta 6	Others	Others	-0.350596	1.02527e-06	Down	0.0912152	1	NS
HLA-DQA1	M1	major histocompatibility complex, class II, DQ alpha 1	Others	Others	-0.350523	1.6661e-07	Down	0.0681142	1	NS
MYL12A	M1	myosin light chain 12A	Others	Others	-0.349387	1.17432e-05	Down	-0.138663	1	NS
TCEAL8	M1	transcription elongation factor A like 8	Others	Others	-0.348906	6.12235e-06	Down	0.193445	1	NS
KLF2	M1	KLF transcription factor 2	Others	Others	-0.348095	2.84449e-06	Down	-0.0828483	1	NS
LSM5	M1	LSM5 homolog, U6 small nuclear RNA and mRNA degradation associated	Others	Others	-0.348032	4.47672e-08	Down	0.092805	1	NS
CAT	M1	catalase	Mitochondrial respiration	aerobic respiration; cellular respiration; energy derivation by oxidation of organic compounds	-0.34752	6.94467e-07	Down	-0.102421	1	NS
MYL6	M1	myosin light chain 6	Others	Others	-0.346964	7.89564e-07	Down	-0.382653	1	NS
TMEM219	M1	transmembrane protein 219	Others	Others	-0.346855	4.0741e-05	Down	0.173808	1	NS
FIS1	M1	fission, mitochondrial 1	Others	Others	-0.346513	7.28192e-06	Down	0.129431	1	NS
SNRPF	M1	small nuclear ribonucleoprotein polypeptide F	Translation	ribonucleoprotein complex biogenesis	-0.345079	2.17013e-07	Down	-0.0908759	1	NS
NME1-NME2	M1	NME1-NME2 readthrough	Others	Others	-0.344924	3.62748e-09	Down	0.000898983	1	NS
PRKAR1A	M1	protein kinase cAMP-dependent type I regulatory subunit alpha	Others	Others	-0.344698	0.000245803	Down	0.493576	1	NS
RPL13AP5	M1	ribosomal protein L13a pseudogene 5	Others	Others	-0.344471	1.07021e-06	Down	-0.234089	1	NS
ERLEC1	M1	endoplasmic reticulum lectin 1	Others	Others	-0.34344	6.63978e-05	Down	0.174489	1	NS
ENSG00000255339	M1		Others	Others	-0.341767	8.22241e-06	Down	0.0643528	1	NS
GUK1	M1	guanylate kinase 1	Others	Others	-0.341741	2.12373e-06	Down	-0.00969603	1	NS
MRPS21	M1	mitochondrial ribosomal protein S21	Translation	mitochondrial translation	-0.341602	2.87785e-06	Down	0.11748	1	NS
SPCS1	M1	signal peptidase complex subunit 1	Others	Others	-0.341114	1.07513e-06	Down	0.143188	1	NS
APOC1	M1	apolipoprotein C1	Others	Others	-0.338737	1.75879e-09	Down	0.279513	1	NS
HIST1H4C	M1		Others	Others	-0.338662	0.00271973	Down	0.0766892	1	NS
ATP5MC3	M1	ATP synthase membrane subunit c locus 3	Others	Others	-0.338284	8.54912e-06	Down	0.0708185	1	NS
NDUFC2-KCTD14	M1	NDUFC2-KCTD14 readthrough	Mitochondrial respiration	aerobic respiration; oxidative phosphorylation; cellular respiration; ATP synthesis coupled electron transport; mitochondrial ATP synthesis coupled electron transport; energy derivation by oxidation of organic compounds	-0.336931	5.74578e-06	Down	0.01033	1	NS
HSBP1L1	M1	heat shock factor binding protein 1 like 1	Others	Others	-0.336723	9.78813e-06	Down	0.223996	1	NS
ID3	M1	inhibitor of DNA binding 3	Others	Others	-0.336514	0.00471196	Down	0.24974	1	NS
RPL41	M1	ribosomal protein L41	Translation	cytoplasmic translation	-0.33582	5.75949e-14	Down	-0.117419	1	NS
RPS19BP1	M1	ribosomal protein S19 binding protein 1	Translation	ribonucleoprotein complex biogenesis; ribosome biogenesis	-0.335125	2.4657e-05	Down	0.163716	1	NS
ENSG00000179101	M1		Others	Others	-0.334948	7.01971e-07	Down	0.20986	1	NS
RPL10P16	M1	ribosomal protein L10 pseudogene 16	Others	Others	-0.334865	9.65266e-06	Down	-0.0892264	1	NS
RBFOX2	M1	RNA binding fox-1 homolog 2	Others	Others	-0.334058	6.84267e-06	Down	0.194616	1	NS
RPS28P7	M1	ribosomal protein S28 pseudogene 7	Others	Others	-0.333505	1.56013e-06	Down	-0.0295412	1	NS
KRTCAP2	M1	keratinocyte associated protein 2	Others	Others	-0.333217	1.14227e-05	Down	0.812684	5.0081e-05	Up
MMAB	M1	metabolism of cobalamin associated B	Others	Others	-0.333174	5.98773e-06	Down	0.201477	1	NS
NDUFS3	M1	NADH:ubiquinone oxidoreductase core subunit S3	Mitochondrial respiration	aerobic respiration; oxidative phosphorylation; cellular respiration; ATP synthesis coupled electron transport; mitochondrial ATP synthesis coupled electron transport; energy derivation by oxidation of organic compounds	-0.333084	1.03549e-05	Down	0.0322593	1	NS
EPB42	M1	erythrocyte membrane protein band 4.2	Others	Others	-0.332258	0.000282834	Down	0.11956	1	NS
NDUFS6	M1	NADH:ubiquinone oxidoreductase subunit S6	Mitochondrial respiration	aerobic respiration; oxidative phosphorylation; cellular respiration; ATP synthesis coupled electron transport; mitochondrial ATP synthesis coupled electron transport; energy derivation by oxidation of organic compounds	-0.332053	0.000259518	Down	0.122896	1	NS
CLTA	M1	clathrin light chain A	Others	Others	-0.331223	0.000395714	Down	0.229683	1	NS
RNASE4	M1	ribonuclease A family member 4	Others	Others	-0.32983	1.54671e-06	Down	0.259356	1	NS
ENSG00000257622	M1		Others	Others	-0.328876	3.41947e-08	Down	-0.0491792	1	NS
COPS9	M1	COP9 signalosome subunit 9	Others	Others	-0.328645	2.05036e-06	Down	-0.0667414	1	NS
ENSG00000229267	M1		Others	Others	-0.327872	1.78614e-06	Down	0.125116	1	NS
HLA-C	M1	major histocompatibility complex, class I, C	Others	Others	-0.326952	5.7927e-05	Down	0.183906	1	NS
ERH	M1	ERH mRNA splicing and mitosis factor	Others	Others	-0.326785	1.59954e-05	Down	0.150971	1	NS
SEM1	M1	SEM1 26S proteasome subunit	Others	Others	-0.325632	2.42018e-05	Down	0.0657533	1	NS
SNX3	M1	sorting nexin 3	Others	Others	-0.32521	0.000604918	Down	0.110912	1	NS
PTMS	M1	parathymosin	Others	Others	-0.324205	8.93348e-05	Down	-0.123118	1	NS
ENSG00000269711	M1		Others	Others	-0.323419	2.51268e-05	Down	0.163238	1	NS
RPL10AP6	M1	ribosomal protein L10a pseudogene 6	Others	Others	-0.322606	1.17932e-05	Down	-0.136339	1	NS
CD302	M1	CD302 molecule	Others	Others	-0.321569	9.73164e-05	Down	0.276878	1	NS
ENSG00000258311	M1		Others	Others	-0.319789	0.000391621	Down	0.106373	1	NS
LGALS3BP	M1	galectin 3 binding protein	Others	Others	-0.319548	0.000124507	Down	0.00178369	1	NS
DYNLL1	M1	dynein light chain LC8-type 1	Others	Others	-0.319324	1.69846e-06	Down	-0.140407	1	NS
DYNLRB1	M1	dynein light chain roadblock-type 1	Others	Others	-0.319187	0.000422509	Down	0.0563271	1	NS
MVP	M1	major vault protein	Others	Others	-0.319166	0.000828745	Down	0.170284	1	NS
H1FX	M1		Others	Others	-0.318978	0.682339	NS	-0.0362099	1	NS
RAB13	M1	RAB13, member RAS oncogene family	Others	Others	-0.317984	4.55863e-06	Down	0.105543	1	NS
PET100	M1	PET100 cytochrome c oxidase chaperone	Others	Others	-0.316702	0.000305647	Down	0.254318	1	NS
EBPL	M1	EBP like	Others	Others	-0.315922	3.7206e-07	Down	0.164946	1	NS
DPY30	M1	dpy-30 histone methyltransferase complex regulatory subunit	Others	Others	-0.315668	2.99081e-05	Down	0.0431241	1	NS
SUB1	M1	SUB1 regulator of transcription	Others	Others	-0.314829	0.000930775	Down	-0.0285126	1	NS
C9orf16	M1		Others	Others	-0.314826	2.61178e-05	Down	-0.0259034	1	NS
SSNA1	M1	SS nuclear autoantigen 1	Others	Others	-0.31347	2.6788e-05	Down	0.147062	1	NS
CHMP2A	M1	charged multivesicular body protein 2A	Others	Others	-0.312817	0.00107476	Down	0.160097	1	NS
RABAC1	M1	Rab acceptor 1	Others	Others	-0.312538	6.46265e-06	Down	0.148372	1	NS
LAMTOR5	M1	late endosomal/lysosomal adaptor, MAPK and MTOR activator 5	Others	Others	-0.312456	3.19109e-05	Down	0.0366938	1	NS
ENSG00000276345	M1		Others	Others	-0.312013	0.000222762	Down	0.0875893	1	NS
DTWD2	M1	DTW domain containing 2	Others	Others	-0.311272	0.000876193	Down	0.0929824	1	NS
SULT1A1	M1	sulfotransferase family 1A member 1	Others	Others	-0.310928	0.00038483	Down	0.0197648	1	NS
OSTC	M1	oligosaccharyltransferase complex non-catalytic subunit	Others	Others	-0.31059	0.000196947	Down	0.0143291	1	NS
COX6A1P2	M1	COX6A1 pseudogene 2	Others	Others	-0.310124	4.77576e-05	Down	0.184038	1	NS
RPL7AP30	M1	ribosomal protein L7a pseudogene 30	Others	Others	-0.309723	1.15474e-06	Down	0.0359036	1	NS
S100A11	M1	S100 calcium binding protein A11	Others	Others	-0.309338	9.00054e-11	Down	-0.352056	1	NS
TBCAP1	M1	tubulin folding cofactor A pseudogene 1	Others	Others	-0.309085	3.63149e-05	Down	0.044058	1	NS
NUCB1	M1	nucleobindin 1	Others	Others	-0.308519	0.000285618	Down	0.146771	1	NS
ATP6V0D1	M1	ATPase H+ transporting V0 subunit d1	Others	Others	-0.307471	0.000451393	Down	0.100964	1	NS
HMGN3	M1	high mobility group nucleosomal binding domain 3	Others	Others	-0.30723	0.140977	NS	0.155755	1	NS
MRPS36	M1		Others	Others	-0.307056	1.02448e-05	Down	0.235277	1	NS
TUFM	M1	Tu translation elongation factor, mitochondrial	Translation	mitochondrial translation	-0.304857	1.58251e-05	Down	0.058135	1	NS
SOD1	M1	superoxide dismutase 1	Others	Others	-0.303548	0.000258538	Down	0.000947807	1	NS
TOMM20	M1	translocase of outer mitochondrial membrane 20	Others	Others	-0.303103	5.0312e-05	Down	0.0181333	1	NS
NDUFB5	M1	NADH:ubiquinone oxidoreductase subunit B5	Mitochondrial respiration	aerobic respiration; oxidative phosphorylation; cellular respiration; ATP synthesis coupled electron transport; mitochondrial ATP synthesis coupled electron transport; energy derivation by oxidation of organic compounds	-0.302177	4.18545e-06	Down	0.0652815	1	NS
SRP9	M1	signal recognition particle 9	Others	Others	-0.300327	0.0585539	NS	0.047364	1	NS
CIAO2B	M1	cytosolic iron-sulfur assembly component 2B	Others	Others	-0.300081	8.5375e-06	Down	-0.103048	1	NS
C3	M1	complement C3	Others	Others	-0.299738	3.26509e-06	Down	0.518224	1	NS
DUSP6	M1	dual specificity phosphatase 6	Others	Others	-0.298605	0.00102418	Down	-0.508865	0.322175	NS
UBC	M1	ubiquitin C	Others	Others	-0.298535	0.0776797	NS	0.0176797	1	NS
RSL24D1	M1	ribosomal L24 domain containing 1	Translation	ribonucleoprotein complex biogenesis; ribosome biogenesis	-0.298429	3.59658e-05	Down	0.12097	1	NS
BHLHE40	M1	basic helix-loop-helix family member e40	Others	Others	-0.2979	7.03873e-05	Down	0.223336	1	NS
DYNLT1	M1	dynein light chain Tctex-type 1	Others	Others	-0.297675	0.00245153	Down	-0.0294575	1	NS
ATP5F1C	M1	ATP synthase F1 subunit gamma	Mitochondrial respiration	aerobic respiration; oxidative phosphorylation; cellular respiration; energy derivation by oxidation of organic compounds	-0.297173	2.5396e-06	Down	-0.0249678	1	NS
ATF3	M1	activating transcription factor 3	Others	Others	-0.297058	0.013662	Down	0.034828	1	NS
SNRPE	M1	small nuclear ribonucleoprotein polypeptide E	Translation	ribonucleoprotein complex biogenesis	-0.296943	0.000121759	Down	-0.0334982	1	NS
ZNHIT1	M1	zinc finger HIT-type containing 1	Others	Others	-0.296866	4.81021e-06	Down	0.113916	1	NS
ENSG00000258210	M1		Others	Others	-0.296594	2.52403e-05	Down	-0.0319324	1	NS
CD81	M1	CD81 molecule	Others	Others	-0.296441	0.000523156	Down	-0.0688458	1	NS
ID1	M1	inhibitor of DNA binding 1	Others	Others	-0.295074	0.0195596	Down	0.617354	1	NS
GPX1P1	M1	glutathione peroxidase pseudogene 1	Others	Others	-0.29449	5.1849e-05	Down	0.167647	1	NS
METTL26	M1	methyltransferase like 26	Others	Others	-0.29426	5.98142e-05	Down	0.0596718	1	NS
EID1	M1	EP300 interacting inhibitor of differentiation 1	Others	Others	-0.293776	0.000287046	Down	-0.00241345	1	NS
TKT	M1	transketolase	Others	Others	-0.29327	0.000176559	Down	-0.139237	1	NS
ANAPC13	M1	anaphase promoting complex subunit 13	Others	Others	-0.292898	1.4635e-06	Down	0.0858911	1	NS
CHURC1	M1	churchill domain containing 1	Others	Others	-0.292432	0.0019884	Down	0.112032	1	NS
MTHFS	M1	methenyltetrahydrofolate synthetase	Others	Others	-0.292373	0.0121445	Down	0.499757	1	NS
RBX1	M1	ring-box 1	Others	Others	-0.292131	0.00179727	Down	0.0593714	1	NS
ENSG00000279010	M1		Others	Others	-0.291589	6.27447e-06	Down	0.0964985	1	NS
ETHE1	M1	ETHE1 persulfide dioxygenase	Others	Others	-0.291036	1.06191e-05	Down	0.0378745	1	NS
BAD	M1	BCL2 associated agonist of cell death	Others	Others	-0.290676	2.22174e-05	Down	0.0365071	1	NS
RNF181	M1	ring finger protein 181	Others	Others	-0.289742	6.30717e-05	Down	0.104294	1	NS
CHCHD2	M1	coiled-coil-helix-coiled-coil-helix domain containing 2	Mitochondrial respiration	aerobic respiration; oxidative phosphorylation; cellular respiration; ATP synthesis coupled electron transport; mitochondrial ATP synthesis coupled electron transport; energy derivation by oxidation of organic compounds	-0.289311	0.000250987	Down	0.0155214	1	NS
PSMA4	M1	proteasome 20S subunit alpha 4	Others	Others	-0.289156	0.000850297	Down	0.0716414	1	NS
MRPL54	M1	mitochondrial ribosomal protein L54	Translation	mitochondrial translation	-0.288967	7.40029e-05	Down	0.110532	1	NS
MFSD2A	M1	MFSD2 lysolipid transporter A, lysophospholipid	Others	Others	-0.28894	0.00872093	Down	0.246708	1	NS
TMEM141	M1	transmembrane protein 141	Others	Others	-0.287957	0.0103458	Down	0.10092	1	NS
FMC1	M1	formation of mitochondrial complex V assembly factor 1 homolog	Others	Others	-0.284763	0.000191517	Down	0.15052	1	NS
SELENOK	M1	selenoprotein K	Others	Others	-0.28459	1.72777e-05	Down	0.0475163	1	NS
ATP5F1A	M1	ATP synthase F1 subunit alpha	Mitochondrial respiration	aerobic respiration; oxidative phosphorylation; cellular respiration; energy derivation by oxidation of organic compounds	-0.284325	0.000116918	Down	0.135449	1	NS
ARL4A	M1	ADP ribosylation factor like GTPase 4A	Others	Others	-0.284097	4.97763e-05	Down	0.0480896	1	NS
SERPING1	M1	serpin family G member 1	Others	Others	-0.282781	0.0035458	Down	0.428171	1	NS
ATRAID	M1	all-trans retinoic acid induced differentiation factor	Others	Others	-0.282168	0.00206778	Down	0.055113	1	NS
HSBP1	M1	heat shock factor binding protein 1	Others	Others	-0.281417	0.00109024	Down	-0.0550166	1	NS
LAMTOR2	M1	late endosomal/lysosomal adaptor, MAPK and MTOR activator 2	Others	Others	-0.2812	0.000106106	Down	0.047594	1	NS
NOP10	M1	NOP10 ribonucleoprotein	Translation	ribonucleoprotein complex biogenesis; ribosome biogenesis	-0.280179	0.00042389	Down	-0.0435261	1	NS
ENSG00000260272	M1		Others	Others	-0.279015	0.00150011	Down	-0.0510055	1	NS
ARL2	M1	ADP ribosylation factor like GTPase 2	Mitochondrial respiration	aerobic respiration; cellular respiration; energy derivation by oxidation of organic compounds	-0.278936	0.00245324	Down	0.0320444	1	NS
HLA-DRB6	M1	major histocompatibility complex, class II, DR beta 6 (pseudogene)	Others	Others	-0.278613	2.94936e-06	Down	-0.147279	1	NS
NDUFV2	M1	NADH:ubiquinone oxidoreductase core subunit V2	Mitochondrial respiration	aerobic respiration; oxidative phosphorylation; cellular respiration; ATP synthesis coupled electron transport; mitochondrial ATP synthesis coupled electron transport; energy derivation by oxidation of organic compounds	-0.278575	0.00172443	Down	-0.015202	1	NS
NDUFA6	M1	NADH:ubiquinone oxidoreductase subunit A6	Mitochondrial respiration	aerobic respiration; oxidative phosphorylation; cellular respiration; ATP synthesis coupled electron transport; mitochondrial ATP synthesis coupled electron transport; energy derivation by oxidation of organic compounds	-0.277451	0.000635015	Down	0.0151655	1	NS
PNKD	M1	PNKD metallo-beta-lactamase domain containing	Others	Others	-0.277361	0.0286537	Down	0.548111	1	NS
DNAJC19	M1	DnaJ heat shock protein family (Hsp40) member C19	Others	Others	-0.276652	0.000766389	Down	0.0474955	1	NS
TNFSF10	M1	TNF superfamily member 10	Others	Others	-0.276285	0.0102244	Down	0.0739713	1	NS
MRPS15	M1	mitochondrial ribosomal protein S15	Translation	mitochondrial translation	-0.275788	0.000330747	Down	0.0411769	1	NS
CHP1	M1	calcineurin like EF-hand protein 1	Others	Others	-0.274462	0.0206977	Down	0.435215	1	NS
ENSG00000227615	M1		Others	Others	-0.274405	1.88829e-05	Down	-0.323563	1	NS
APLP2	M1	amyloid beta precursor like protein 2	Others	Others	-0.274226	0.0074395	Down	0.149747	1	NS
TECR	M1	trans-2,3-enoyl-CoA reductase	Others	Others	-0.274114	0.00184713	Down	0.0731472	1	NS
ARL10	M1	ADP ribosylation factor like GTPase 10	Others	Others	-0.273688	5.16711e-07	Down	-0.0102766	1	NS
KDELR1	M1	KDEL endoplasmic reticulum protein retention receptor 1	Others	Others	-0.273626	0.00250867	Down	0.0444473	1	NS
METTL7A	M1		Others	Others	-0.273606	0.0130619	Down	0.131109	1	NS
GLTP	M1	glycolipid transfer protein	Others	Others	-0.273049	0.0170975	Down	0.0790933	1	NS
TXN	M1	thioredoxin	Others	Others	-0.272712	1.40179e-06	Down	0.00460558	1	NS
TMED10	M1	transmembrane p24 trafficking protein 10	Others	Others	-0.272024	0.000894141	Down	0.0767792	1	NS
RNASEH2C	M1	ribonuclease H2 subunit C	Others	Others	-0.271457	0.00107832	Down	0.0652953	1	NS
NPM1	M1	nucleophosmin 1	Translation	ribonucleoprotein complex biogenesis; ribosome biogenesis	-0.271272	0.000225074	Down	-0.121951	1	NS
CHCHD7	M1	coiled-coil-helix-coiled-coil-helix domain containing 7	Others	Others	-0.271194	0.000268838	Down	-0.0238677	1	NS
TMEM14C	M1	transmembrane protein 14C	Others	Others	-0.271082	0.00285564	Down	0.0848199	1	NS
ADI1	M1	acireductone dioxygenase 1	Others	Others	-0.270854	0.000171012	Down	0.16646	1	NS
ANXA4	M1	annexin A4	Others	Others	-0.270783	0.188075	NS	-0.0104727	1	NS
EEF1A1P5	M1	eukaryotic translation elongation factor 1 alpha 1 pseudogene 5	Others	Others	-0.269679	1.1308e-07	Down	0.116258	1	NS
CCL18	M1	C-C motif chemokine ligand 18	Others	Others	-0.268396	0.544992	NS	-0.0671888	1	NS
ENSG00000256646	M1		Others	Others	-0.268191	4.79209e-05	Down	0.0402146	1	NS
ROMO1	M1	reactive oxygen species modulator 1	Others	Others	-0.267596	0.000844273	Down	-0.0570893	1	NS
ARMT1	M1	acidic residue methyltransferase 1	Others	Others	-0.266945	0.00197799	Down	0.0796192	1	NS
POLE4	M1	DNA polymerase epsilon 4, accessory subunit	Others	Others	-0.265731	0.00119575	Down	-0.0866556	1	NS
BSG	M1	basigin (Ok blood group)	Others	Others	-0.265283	0.0145616	Down	-0.0573725	1	NS
POLR2C	M1	RNA polymerase II subunit C	Others	Others	-0.263015	0.00527754	Down	0.0637995	1	NS
POLR2E	M1	RNA polymerase II, I and III subunit E	Others	Others	-0.262812	0.0090731	Down	0.369983	1	NS
IRF2BP2	M1	interferon regulatory factor 2 binding protein 2	Others	Others	-0.262677	0.00231567	Down	0.0387894	1	NS
UBXN1	M1	UBX domain protein 1	Others	Others	-0.261566	0.000361414	Down	0.0490516	1	NS
PTGS2	M1	prostaglandin-endoperoxide synthase 2	Others	Others	-0.261357	1	NS	-0.152766	1	NS
COA3	M1	cytochrome c oxidase assembly factor 3	Translation	mitochondrial translation	-0.261093	0.0816745	NS	0.155291	1	NS
POLD4	M1	DNA polymerase delta 4, accessory subunit	Others	Others	-0.259931	0.00398555	Down	0.105526	1	NS
MRPL57	M1	mitochondrial ribosomal protein L57	Translation	mitochondrial translation	-0.259218	0.078873	NS	0.122707	1	NS
SMIM30	M1	small integral membrane protein 30	Others	Others	-0.258054	0.0819266	NS	0.0158411	1	NS
BEX4	M1	brain expressed X-linked 4	Others	Others	-0.25656	0.000275454	Down	0.0964279	1	NS
TCEAL9	M1	transcription elongation factor A like 9	Others	Others	-0.255654	0.00277205	Down	-0.0710285	1	NS
PLD3	M1	phospholipase D family member 3	Others	Others	-0.255501	0.284149	NS	0.101597	1	NS
IFI27L2	M1	interferon alpha inducible protein 27 like 2	Others	Others	-0.255007	0.00816551	Down	0.0222184	1	NS
LAMP1	M1	lysosomal associated membrane protein 1	Others	Others	-0.254295	1	NS	0.0559735	1	NS
GNB2	M1	G protein subunit beta 2	Others	Others	-0.252855	0.0398276	Down	-0.0186689	1	NS
TPI1	M1	triosephosphate isomerase 1	Others	Others	-0.25173	0.0100519	Down	0.145577	1	NS
EIF3I	M1	eukaryotic translation initiation factor 3 subunit I	Translation	cytoplasmic translation; ribonucleoprotein complex biogenesis	-0.251275	0.00627648	Down	-0.00677963	1	NS
SSBP1	M1	single stranded DNA binding protein 1	Others	Others	-0.251151	0.0877233	NS	0.0306688	1	NS
MAP1LC3B	M1	microtubule associated protein 1 light chain 3 beta	Others	Others	-0.2508	0.595929	NS	0.106417	1	NS
CPNE3	M1	copine 3	Others	Others	-0.250771	0.488822	NS	0.119284	1	NS
MRPL32	M1	mitochondrial ribosomal protein L32	Translation	mitochondrial translation	-0.250302	0.00085254	Down	0.0404642	1	NS
PPIA	M1	peptidylprolyl isomerase A	Others	Others	-0.250105	2.70239e-06	Down	-0.0156958	1	NS
PRDX3	M1	peroxiredoxin 3	Others	Others	-0.250027	0.0119872	Down	0.0160473	1	NS
YIPF3	M1	Yip1 domain family member 3	Others	Others	-0.249553	0.00819446	Down	0.110204	1	NS
DCTN3	M1	dynactin subunit 3	Others	Others	-0.248333	0.00643297	Down	0.0933208	1	NS
DDRGK1	M1	DDRGK domain containing 1	Others	Others	-0.248301	0.0342215	Down	-0.0144863	1	NS
DPM2	M1	dolichyl-phosphate mannosyltransferase subunit 2, regulatory	Others	Others	-0.247776	0.00103753	Down	0.0661393	1	NS
HINT2	M1	histidine triad nucleotide binding protein 2	Others	Others	-0.247309	0.141582	NS	0.195592	1	NS
CD9	M1	CD9 molecule	Others	Others	-0.246762	0.133527	NS	-0.0887812	1	NS
PINK1-AS	M1	PINK1 antisense RNA	Others	Others	-0.246654	0.0285534	Down	-0.100623	1	NS
CYBA	M1	cytochrome b-245 alpha chain	Others	Others	-0.245674	0.00110997	Down	0.0794647	1	NS
SLC25A3	M1	solute carrier family 25 member 3	Others	Others	-0.245635	0.000854683	Down	-0.0723494	1	NS
PSMB1	M1	proteasome 20S subunit beta 1	Others	Others	-0.245574	0.00159652	Down	0.212383	1	NS
RPS13P2	M1	ribosomal protein S13 pseudogene 2	Others	Others	-0.245438	5.65479e-05	Down	-0.0377588	1	NS
CNIH1	M1	cornichon family member 1	Others	Others	-0.2451	0.0239109	Down	-0.0177064	1	NS
CALM1	M1	calmodulin 1	Others	Others	-0.24474	0.00145598	Down	0.133461	1	NS
ARF1	M1	ADP ribosylation factor 1	Others	Others	-0.244736	0.0189991	Down	0.0489961	1	NS
HNRNPA2B1	M1	heterogeneous nuclear ribonucleoprotein A2/B1	Others	Others	-0.244721	0.400329	NS	0.0370216	1	NS
NEDD8-MDP1	M1	NEDD8-MDP1 readthrough	Others	Others	-0.244375	0.00277477	Down	0.0394205	1	NS
SURF1	M1	SURF1 cytochrome c oxidase assembly factor	Mitochondrial respiration	aerobic respiration; cellular respiration; energy derivation by oxidation of organic compounds	-0.24309	0.00329503	Down	0.0819818	1	NS
ATP5MC1	M1	ATP synthase membrane subunit c locus 1	Others	Others	-0.242846	0.00184721	Down	-0.0871812	1	NS
MRPL52	M1	mitochondrial ribosomal protein L52	Translation	mitochondrial translation	-0.242498	0.000670147	Down	-0.0345575	1	NS
CDK2AP2	M1	cyclin dependent kinase 2 associated protein 2	Others	Others	-0.242036	0.00658618	Down	0.0284984	1	NS
RSL1D1	M1	ribosomal L1 domain containing 1	Translation	ribonucleoprotein complex biogenesis; ribosome biogenesis	-0.241916	0.0448573	Down	0.168403	1	NS
ETFB	M1	electron transfer flavoprotein subunit beta	Mitochondrial respiration	cellular respiration; energy derivation by oxidation of organic compounds	-0.241257	0.0168515	Down	0.0997278	1	NS
FBL	M1	fibrillarin	Translation	ribonucleoprotein complex biogenesis; ribosome biogenesis	-0.240529	0.0218864	Down	-0.0604245	1	NS
SEC11A	M1	SEC11 homolog A, signal peptidase complex subunit	Others	Others	-0.240455	0.0142295	Down	-0.0649739	1	NS
ENSG00000277998	M1		Others	Others	-0.240294	0.0533063	NS	0.00141753	1	NS
TBCA	M1	tubulin folding cofactor A	Others	Others	-0.239319	0.184046	NS	0.0478882	1	NS
POLR2I	M1	RNA polymerase II subunit I	Others	Others	-0.239174	0.022117	Down	0.0650412	1	NS
TSPAN9	M1	tetraspanin 9	Others	Others	-0.238963	0.0417246	Down	-0.0723616	1	NS
ELP5	M1	elongator acetyltransferase complex subunit 5	Others	Others	-0.238792	0.000193978	Down	0.122553	1	NS
ARPC5	M1	actin related protein 2/3 complex subunit 5	Others	Others	-0.238553	1	NS	0.032106	1	NS
HDDC2	M1	HD domain containing 2	Others	Others	-0.238074	0.00961094	Down	0.120238	1	NS
SYNGR2	M1	synaptogyrin 2	Others	Others	-0.238028	0.0587367	NS	-0.0819487	1	NS
YPEL3	M1	yippee like 3	Others	Others	-0.237474	0.502287	NS	0.100371	1	NS
CSNK2B	M1	casein kinase 2 beta	Others	Others	-0.23731	0.00286048	Down	-0.0315565	1	NS
RGCC	M1	regulator of cell cycle	Others	Others	-0.236741	1	NS	-0.0861862	1	NS
LSM4	M1	LSM4 homolog, U6 small nuclear RNA and mRNA degradation associated	Translation	ribonucleoprotein complex biogenesis	-0.236674	0.0112839	Down	-0.00036587	1	NS
EIF4G2	M1	eukaryotic translation initiation factor 4 gamma 2	Others	Others	-0.236644	0.0383556	Down	-0.11065	1	NS
NDUFB6	M1	NADH:ubiquinone oxidoreductase subunit B6	Mitochondrial respiration	aerobic respiration; oxidative phosphorylation; cellular respiration; ATP synthesis coupled electron transport; mitochondrial ATP synthesis coupled electron transport; energy derivation by oxidation of organic compounds	-0.235621	0.1226	NS	-0.0115899	1	NS
PSME2	M1	proteasome activator subunit 2	Others	Others	-0.235548	0.0168146	Down	0.0223744	1	NS
MAGOH	M1	mago homolog, exon junction complex subunit	Others	Others	-0.235139	0.0202358	Down	0.0470133	1	NS
B3GNT7	M1	UDP-GlcNAc:betaGal beta-1,3-N-acetylglucosaminyltransferase 7	Others	Others	-0.23507	0.0621098	NS	0.177654	1	NS
LGALS3	M1	galectin 3	Others	Others	-0.234739	0.419877	NS	-0.0651531	1	NS
CD59	M1	CD59 molecule (CD59 blood group)	Others	Others	-0.233815	0.385972	NS	-0.416616	1	NS
CHMP5	M1	charged multivesicular body protein 5	Others	Others	-0.232874	0.0530736	NS	0.0768129	1	NS
RPS4XP11	M1	ribosomal protein S4X pseudogene 11	Others	Others	-0.232745	0.214576	NS	-0.11451	1	NS
PRR13	M1	proline rich 13	Others	Others	-0.232458	0.0836462	NS	0.108787	1	NS
ZDHHC3	M1	zinc finger DHHC-type palmitoyltransferase 3	Others	Others	-0.232104	1	NS	0.164593	1	NS
VPS28	M1	VPS28 subunit of ESCRT-I	Others	Others	-0.23174	0.00554358	Down	0.065946	1	NS
PAM16	M1	presequence translocase associated motor 16	Others	Others	-0.231698	0.0277988	Down	0.0756834	1	NS
RNF141	M1	ring finger protein 141	Others	Others	-0.231584	0.0277143	Down	0.0864478	1	NS
PSMC5	M1	proteasome 26S subunit, ATPase 5	Others	Others	-0.231523	0.0255296	Down	0.0560388	1	NS
TRAPPC2L	M1	trafficking protein particle complex subunit 2L	Others	Others	-0.230098	0.014279	Down	0.0501011	1	NS
CHCHD5	M1	coiled-coil-helix-coiled-coil-helix domain containing 5	Mitochondrial respiration	cellular respiration; energy derivation by oxidation of organic compounds	-0.229756	0.00161058	Down	0.0358535	1	NS
TOMM22	M1	translocase of outer mitochondrial membrane 22	Others	Others	-0.229499	0.00880005	Down	-0.0101627	1	NS
ENSG00000273088	M1		Others	Others	-0.228339	2.58419e-05	Down	-0.0534681	1	NS
RASSF7	M1	Ras association domain family member 7	Others	Others	-0.227005	0.086403	NS	0.0538424	1	NS
POLR2K	M1	RNA polymerase II, I and III subunit K	Others	Others	-0.226438	0.00616164	Down	0.0396808	1	NS
ZNF428	M1	zinc finger protein 428	Others	Others	-0.226414	0.00778172	Down	0.106883	1	NS
SUMO3	M1	small ubiquitin like modifier 3	Others	Others	-0.226364	0.019735	Down	-0.0987565	1	NS
GSTK1	M1	glutathione S-transferase kappa 1	Others	Others	-0.225814	0.53182	NS	0.152226	1	NS
MRPS34	M1	mitochondrial ribosomal protein S34	Translation	mitochondrial translation	-0.225446	0.471425	NS	0.0184781	1	NS
EIF3G	M1	eukaryotic translation initiation factor 3 subunit G	Translation	cytoplasmic translation; ribonucleoprotein complex biogenesis	-0.22531	0.00386717	Down	0.0839049	1	NS
SELENOF	M1	selenoprotein F	Others	Others	-0.222956	0.0184097	Down	-0.0771829	1	NS
PSMB3	M1	proteasome 20S subunit beta 3	Others	Others	-0.222817	0.000529846	Down	-0.125174	1	NS
PGLS	M1	6-phosphogluconolactonase	Others	Others	-0.222755	0.0955326	NS	0.00839874	1	NS
CD151	M1	CD151 molecule (Raph blood group)	Others	Others	-0.222367	1	NS	-0.173634	1	NS
MRPL55	M1	mitochondrial ribosomal protein L55	Translation	mitochondrial translation	-0.222341	0.0618321	NS	-0.0394643	1	NS
LSM7	M1	LSM7 homolog, U6 small nuclear RNA and mRNA degradation associated	Others	Others	-0.222165	0.0932002	NS	-0.0723431	1	NS
CHCHD1	M1	coiled-coil-helix-coiled-coil-helix domain containing 1	Translation	mitochondrial translation	-0.222099	0.0279608	Down	0.0794317	1	NS
NDUFS8	M1	NADH:ubiquinone oxidoreductase core subunit S8	Mitochondrial respiration	aerobic respiration; oxidative phosphorylation; cellular respiration; ATP synthesis coupled electron transport; mitochondrial ATP synthesis coupled electron transport; energy derivation by oxidation of organic compounds	-0.221429	0.0163412	Down	-0.0441998	1	NS
ENSG00000258344	M1		Others	Others	-0.221125	0.0827756	NS	-0.11673	1	NS
SMIM20	M1	small integral membrane protein 20	Others	Others	-0.220531	0.25187	NS	0.140673	1	NS
SCPEP1	M1	serine carboxypeptidase 1	Others	Others	-0.220427	0.67155	NS	0.109949	1	NS
HLA-E	M1	major histocompatibility complex, class I, E	Others	Others	-0.220034	1	NS	0.181892	1	NS
CSRNP1	M1	cysteine and serine rich nuclear protein 1	Others	Others	-0.220011	0.00226202	Down	-0.0237857	1	NS
TIMM13	M1	translocase of inner mitochondrial membrane 13	Others	Others	-0.21905	0.101779	NS	0.0187705	1	NS
RPL26P19	M1	ribosomal protein L26 pseudogene 19	Others	Others	-0.218788	1	NS	-0.102084	1	NS
NENF	M1	neudesin neurotrophic factor	Others	Others	-0.218674	0.153782	NS	0.0937066	1	NS
SRD5A3	M1	steroid 5 alpha-reductase 3	Others	Others	-0.218621	0.00448273	Down	0.0781995	1	NS
ECHS1	M1	enoyl-CoA hydratase, short chain 1	Others	Others	-0.218438	0.129791	NS	-0.00665461	1	NS
SRI	M1	sorcin	Others	Others	-0.218286	0.318618	NS	0.0303966	1	NS
SYPL1	M1	synaptophysin like 1	Others	Others	-0.217506	0.332223	NS	0.0421375	1	NS
TRIM8	M1	tripartite motif containing 8	Others	Others	-0.217164	0.478059	NS	0.0231004	1	NS
TSEN34	M1	tRNA splicing endonuclease subunit 34	Others	Others	-0.21684	0.11094	NS	0.045081	1	NS
HNRNPDL	M1	heterogeneous nuclear ribonucleoprotein D like	Others	Others	-0.21637	1	NS	-0.183487	1	NS
NDUFA2	M1	NADH:ubiquinone oxidoreductase subunit A2	Mitochondrial respiration	aerobic respiration; oxidative phosphorylation; cellular respiration; ATP synthesis coupled electron transport; mitochondrial ATP synthesis coupled electron transport; energy derivation by oxidation of organic compounds	-0.215521	0.00642206	Down	0.0120667	1	NS
LAMTOR1	M1	late endosomal/lysosomal adaptor, MAPK and MTOR activator 1	Others	Others	-0.215357	0.0733381	NS	0.107133	1	NS
ENSG00000229503	M1		Others	Others	-0.213426	0.206577	NS	0.157663	1	NS
TMCO1	M1	transmembrane and coiled-coil domains 1	Others	Others	-0.213215	1	NS	0.114136	1	NS
TMED2	M1	transmembrane p24 trafficking protein 2	Others	Others	-0.213094	0.216104	NS	-0.108677	1	NS
MRPL23	M1	mitochondrial ribosomal protein L23	Translation	mitochondrial translation	-0.21261	0.642303	NS	-0.0356192	1	NS
CENPX	M1	centromere protein X	Others	Others	-0.212526	0.00765384	Down	0.077491	1	NS
ARL5A	M1	ADP ribosylation factor like GTPase 5A	Others	Others	-0.212513	0.255987	NS	0.0582255	1	NS
RNF5	M1	ring finger protein 5	Others	Others	-0.212306	0.183102	NS	0.164451	1	NS
TMBIM6	M1	transmembrane BAX inhibitor motif containing 6	Others	Others	-0.211536	1	NS	-0.277014	1	NS
LRPAP1	M1	LDL receptor related protein associated protein 1	Others	Others	-0.211381	0.304065	NS	-0.00396079	1	NS
SMCO4	M1	single-pass membrane protein with coiled-coil domains 4	Others	Others	-0.211011	1	NS	0.010639	1	NS
EIF3H	M1	eukaryotic translation initiation factor 3 subunit H	Translation	cytoplasmic translation; ribonucleoprotein complex biogenesis	-0.210399	0.0605505	NS	-0.135652	1	NS
RILP	M1	Rab interacting lysosomal protein	Others	Others	-0.209931	0.0467291	Down	0.112637	1	NS
ALDH2	M1	aldehyde dehydrogenase 2 family member	Others	Others	-0.209448	0.387904	NS	0.311601	1	NS
EI24	M1	EI24 autophagy associated transmembrane protein	Others	Others	-0.209432	0.903479	NS	-0.0208547	1	NS
FKBP8	M1	FKBP prolyl isomerase 8	Others	Others	-0.209271	0.136773	NS	0.10224	1	NS
TMEM134	M1	transmembrane protein 134	Others	Others	-0.209232	1	NS	0.10172	1	NS
GTF2H5	M1	general transcription factor IIH subunit 5	Translation	ribonucleoprotein complex biogenesis; ribosome biogenesis	-0.208977	0.0462268	Down	0.056581	1	NS
RTRAF	M1	RNA transcription, translation and transport factor	Others	Others	-0.208856	0.0530301	NS	-0.00954838	1	NS
BNIP3	M1	BCL2 interacting protein 3	Mitochondrial respiration	aerobic respiration; cellular respiration; energy derivation by oxidation of organic compounds	-0.208289	1	NS	0.0574522	1	NS
DANCR	M1	differentiation antagonizing non-protein coding RNA	Others	Others	-0.208264	1	NS	-0.150267	1	NS
SNU13	M1	small nuclear ribonucleoprotein 13	Translation	ribonucleoprotein complex biogenesis; ribosome biogenesis	-0.20804	0.0483765	Down	-0.199804	1	NS
NINJ1	M1	ninjurin 1	Others	Others	-0.207429	1	NS	0.110291	1	NS
GLUL	M1	glutamate-ammonia ligase	Translation	ribonucleoprotein complex biogenesis; ribosome biogenesis	-0.207337	0.283983	NS	0.442875	0.852652	NS
EIF1B	M1	eukaryotic translation initiation factor 1B	Others	Others	-0.206995	0.0195458	Down	0.0685525	1	NS
C19orf70	M1		Others	Others	-0.204854	1	NS	0.106005	1	NS
TMEM147	M1	transmembrane protein 147	Others	Others	-0.204593	0.491533	NS	-0.0914745	1	NS
MRPL34	M1	mitochondrial ribosomal protein L34	Translation	mitochondrial translation	-0.204233	1	NS	0.0738007	1	NS
LY6E	M1	lymphocyte antigen 6 family member E	Others	Others	-0.204088	1	NS	-0.0615178	1	NS
BLVRB	M1	biliverdin reductase B	Others	Others	-0.203737	0.91975	NS	0.0393633	1	NS
NSA2	M1	NSA2 ribosome biogenesis factor	Translation	ribonucleoprotein complex biogenesis; ribosome biogenesis	-0.203108	0.323824	NS	-0.00626925	1	NS
ATP5PB	M1	ATP synthase peripheral stalk-membrane subunit b	Mitochondrial respiration	aerobic respiration; oxidative phosphorylation; cellular respiration; energy derivation by oxidation of organic compounds	-0.203041	0.000519315	Down	-0.00304934	1	NS
SVIP	M1	small VCP interacting protein	Others	Others	-0.202946	1	NS	0.0723957	1	NS
COX5A	M1	cytochrome c oxidase subunit 5A	Mitochondrial respiration	aerobic respiration; oxidative phosphorylation; cellular respiration; ATP synthesis coupled electron transport; mitochondrial ATP synthesis coupled electron transport; energy derivation by oxidation of organic compounds	-0.202607	0.00312962	Down	-0.122251	1	NS
ENSG00000250644	M1		Others	Others	-0.201205	0.0482571	Down	-0.0458452	1	NS
SELENOS	M1	selenoprotein S	Mitochondrial respiration	energy derivation by oxidation of organic compounds	-0.200266	1	NS	0.0558211	1	NS
CLDN4	M1	claudin 4	Others	Others	-0.200247	1	NS	0.175439	1	NS
ENSG00000264281	M1		Others	Others	-0.19894	1	NS	0.0705051	1	NS
ENSG00000124593	M1		Others	Others	-0.198622	0.220654	NS	-0.0381794	1	NS
H2AFZ	M1		Others	Others	-0.198484	0.00034332	Down	-0.343001	1	NS
PIGP	M1	phosphatidylinositol glycan anchor biosynthesis class P	Others	Others	-0.197613	0.174536	NS	0.047786	1	NS
TMEM173	M1		Others	Others	-0.196431	0.210559	NS	-0.0365323	1	NS
NUDT16	M1	nudix hydrolase 16	Translation	ribonucleoprotein complex biogenesis; ribosome biogenesis	-0.196428	0.258062	NS	0.312912	1	NS
VAPA	M1	VAMP associated protein A	Others	Others	-0.196363	1	NS	0.247416	1	NS
HNRNPK	M1	heterogeneous nuclear ribonucleoprotein K	Others	Others	-0.196196	1	NS	-0.103466	1	NS
AURKAIP1	M1	aurora kinase A interacting protein 1	Translation	mitochondrial translation	-0.19618	0.00479295	Down	-0.045106	1	NS
SELENOT	M1	selenoprotein T	Others	Others	-0.195909	0.445664	NS	0.0334698	1	NS
SLC39A4	M1	solute carrier family 39 member 4	Others	Others	-0.195676	0.214514	NS	0.0705389	1	NS
DGCR6L	M1	DiGeorge syndrome critical region gene 6 like	Others	Others	-0.195557	0.372919	NS	0.0196705	1	NS
MT1L	M1	metallothionein 1L (pseudogene)	Others	Others	-0.195299	1	NS	0.00621984	1	NS
ENSG00000256966	M1		Others	Others	-0.195296	0.105606	NS	-0.0113727	1	NS
COPZ1	M1	COPI coat complex subunit zeta 1	Others	Others	-0.195255	1	NS	0.0127028	1	NS
MZT2B	M1	mitotic spindle organizing protein 2B	Others	Others	-0.195102	0.084882	NS	0.084962	1	NS
MYDGF	M1	myeloid derived growth factor	Others	Others	-0.194635	0.756829	NS	-0.108545	1	NS
EPB41L4A-AS1	M1	EPB41L4A antisense RNA 1	Others	Others	-0.194474	0.562007	NS	0.117669	1	NS
PDLIM1	M1	PDZ and LIM domain 1	Others	Others	-0.194163	0.56398	NS	-0.330194	1	NS
NUTF2	M1	nuclear transport factor 2	Others	Others	-0.193916	1	NS	0.016372	1	NS
TRGC2	M1	T cell receptor gamma constant 2	Others	Others	-0.193771	0.000168883	Down	0.024274	1	NS
GRN	M1	granulin precursor	Others	Others	-0.19356	1	NS	0.062492	1	NS
ENSG00000219023	M1		Others	Others	-0.193486	0.0908868	NS	-0.0506999	1	NS
MED21	M1	mediator complex subunit 21	Others	Others	-0.193243	0.0468614	Down	0.0846837	1	NS
CNDP2	M1	carnosine dipeptidase 2	Others	Others	-0.192868	1	NS	0.127503	1	NS
TUSC2	M1	tumor suppressor 2, mitochondrial calcium regulator	Others	Others	-0.19266	0.421832	NS	0.0713545	1	NS
RPL13AP20	M1	ribosomal protein L13a pseudogene 20	Others	Others	-0.191644	1	NS	-0.223878	1	NS
AIP	M1	aryl hydrocarbon receptor interacting protein	Others	Others	-0.190613	0.231994	NS	0.0874603	1	NS
ENSG00000146677	M1		Others	Others	-0.189865	1	NS	-0.177513	1	NS
ENSG00000267228	M1		Others	Others	-0.189533	0.35119	NS	-0.113035	1	NS
PIM3	M1	Pim-3 proto-oncogene, serine/threonine kinase	Others	Others	-0.189474	1	NS	-0.14787	1	NS
NUDT16L1	M1	nudix hydrolase 16 like 1	Others	Others	-0.18941	0.955311	NS	0.0673599	1	NS
CCSER1	M1	coiled-coil serine rich protein 1	Others	Others	-0.189332	1	NS	-0.386152	1	NS
ATP6AP2	M1	ATPase H+ transporting accessory protein 2	Others	Others	-0.189268	1	NS	0.0140759	1	NS
MARCKS	M1	myristoylated alanine rich protein kinase C substrate	Others	Others	-0.189016	1	NS	-0.0525041	1	NS
EIF3FP3	M1	eukaryotic translation initiation factor 3 subunit F pseudogene 3	Others	Others	-0.188505	0.108926	NS	-0.0490278	1	NS
ATF4	M1	activating transcription factor 4	Others	Others	-0.188474	1	NS	-0.144161	1	NS
TSPO	M1	translocator protein	Others	Others	-0.188098	0.122296	NS	-0.193836	1	NS
TFPI	M1	tissue factor pathway inhibitor	Others	Others	-0.187867	0.172071	NS	0.118948	1	NS
TNFSF12-TNFSF13	M1	TNFSF12-TNFSF13 readthrough	Others	Others	-0.187204	1	NS	0.0675624	1	NS
DUSP23	M1	dual specificity phosphatase 23	Others	Others	-0.186984	1	NS	0.230257	1	NS
LSM3	M1	LSM3 homolog, U6 small nuclear RNA and mRNA degradation associated	Others	Others	-0.186843	0.155436	NS	-0.0343952	1	NS
C11orf58	M1	chromosome 11 open reading frame 58	Others	Others	-0.186578	1	NS	0.0862647	1	NS
C19orf24	M1		Others	Others	-0.186557	1	NS	0.04	1	NS
NAA38	M1	N-alpha-acetyltransferase 38, NatC auxiliary subunit	Others	Others	-0.185912	0.0904963	NS	0.0463592	1	NS
PHB2	M1	prohibitin 2	Others	Others	-0.184833	1	NS	0.0720669	1	NS
BCAP29	M1	B cell receptor associated protein 29	Others	Others	-0.184403	0.00729664	Down	0.114657	1	NS
ATP6V0B	M1	ATPase H+ transporting V0 subunit b	Others	Others	-0.184355	0.108679	NS	-0.10177	1	NS
NDUFB3	M1	NADH:ubiquinone oxidoreductase subunit B3	Mitochondrial respiration	aerobic respiration; oxidative phosphorylation; cellular respiration; ATP synthesis coupled electron transport; mitochondrial ATP synthesis coupled electron transport; energy derivation by oxidation of organic compounds	-0.184142	0.636642	NS	0.0508999	1	NS
AUP1	M1	AUP1 lipid droplet regulating VLDL assembly factor	Others	Others	-0.184057	1	NS	0.0294979	1	NS
CFAP410	M1	cilia and flagella associated protein 410	Others	Others	-0.183189	1	NS	0.0823828	1	NS
CLPP	M1	caseinolytic mitochondrial matrix peptidase proteolytic subunit	Others	Others	-0.182961	0.746096	NS	-0.00873813	1	NS
RPL26L1	M1	ribosomal protein L26 like 1	Translation	cytoplasmic translation; ribonucleoprotein complex biogenesis; ribosome biogenesis	-0.182385	0.0693397	NS	0.0716165	1	NS
ACAT1	M1	acetyl-CoA acetyltransferase 1	Others	Others	-0.182321	1	NS	0.0536095	1	NS
HS3ST4	M1	heparan sulfate-glucosamine 3-sulfotransferase 4	Others	Others	-0.18217	0.505088	NS	-0.214194	1	NS
PRKCSH	M1	PRKCSH beta subunit of glucosidase II	Others	Others	-0.181945	1	NS	0.0722265	1	NS
SELENOM	M1	selenoprotein M	Others	Others	-0.181897	0.247822	NS	0.233408	1	NS
MORF4L1	M1	mortality factor 4 like 1	Others	Others	-0.181525	1	NS	0.295546	1	NS
PMVK	M1	phosphomevalonate kinase	Others	Others	-0.181177	1	NS	0.164861	1	NS
FDX1	M1	ferredoxin 1	Others	Others	-0.180949	1	NS	-0.11841	1	NS
TCEAL4	M1	transcription elongation factor A like 4	Others	Others	-0.179876	1	NS	-0.0268941	1	NS
TMEM50B	M1	transmembrane protein 50B	Others	Others	-0.179635	0.173672	NS	0.119971	1	NS
DPP7	M1	dipeptidyl peptidase 7	Others	Others	-0.179595	0.0985799	NS	0.0208733	1	NS
EBAG9	M1	estrogen receptor binding site associated antigen 9	Others	Others	-0.17912	0.817655	NS	0.138953	1	NS
MRPL40	M1	mitochondrial ribosomal protein L40	Translation	mitochondrial translation	-0.178985	1	NS	0.136718	1	NS
ELOF1	M1	elongation factor 1	Others	Others	-0.178904	0.531099	NS	0.138455	1	NS
SDC4	M1	syndecan 4	Others	Others	-0.178747	0.178663	NS	0.0310781	1	NS
RPS23P8	M1	ribosomal protein S23 pseudogene 8	Others	Others	-0.178734	0.0420263	Down	-0.128428	1	NS
ATP5F1B	M1	ATP synthase F1 subunit beta	Mitochondrial respiration	aerobic respiration; oxidative phosphorylation; cellular respiration; energy derivation by oxidation of organic compounds	-0.178609	1	NS	-0.05027	1	NS
RPL7AP50	M1	ribosomal protein L7a pseudogene 50	Others	Others	-0.177843	1	NS	0.0128502	1	NS
MRPL33	M1	mitochondrial ribosomal protein L33	Translation	mitochondrial translation	-0.177702	0.0239256	Down	0.052173	1	NS
DMAC1	M1	distal membrane arm assembly component 1	Others	Others	-0.177471	1	NS	0.0187187	1	NS
PSENEN	M1	presenilin enhancer, gamma-secretase subunit	Others	Others	-0.177261	1	NS	0.0311197	1	NS
ENSG00000144785	M1		Others	Others	-0.177069	0.080633	NS	-0.10156	1	NS
ENSG00000213598	M1		Others	Others	-0.176649	0.00903669	Down	0.121592	1	NS
TIMM8B	M1	translocase of inner mitochondrial membrane 8 homolog B	Others	Others	-0.175558	1	NS	0.0153227	1	NS
C1orf43	M1	chromosome 1 open reading frame 43	Others	Others	-0.175485	1	NS	-0.115727	1	NS
RPL41P1	M1	ribosomal protein L41 pseudogene 1	Others	Others	-0.175291	1	NS	0.73117	0.0124991	Up
GGCT	M1	gamma-glutamylcyclotransferase	Others	Others	-0.175286	0.581184	NS	-0.0472873	1	NS
TRIM39-RPP21	M1	TRIM39-RPP21 readthrough	Others	Others	-0.174911	1	NS	0.0416865	1	NS
HNRNPUL2-BSCL2	M1	HNRNPUL2-BSCL2 readthrough (NMD candidate)	Others	Others	-0.174834	1	NS	0.108906	1	NS
ENSG00000279483	M1		Others	Others	-0.174238	1.00119e-07	Down	-0.0980593	1	NS
EIF3C	M1	eukaryotic translation initiation factor 3 subunit C	Translation	cytoplasmic translation; ribonucleoprotein complex biogenesis	-0.173946	1	NS	-0.07712	1	NS
C1D	M1	C1D nuclear receptor corepressor	Translation	ribonucleoprotein complex biogenesis; ribosome biogenesis	-0.173755	1	NS	0.143612	1	NS
UBXN6	M1	UBX domain protein 6	Others	Others	-0.17359	1	NS	0.0077035	1	NS
SLC9B2	M1	solute carrier family 9 member B2	Others	Others	-0.172448	1	NS	0.172466	1	NS
MIR4458HG	M1	MIR4458 host gene	Others	Others	-0.171887	1	NS	0.0351192	1	NS
MDH2	M1	malate dehydrogenase 2	Mitochondrial respiration	aerobic respiration; cellular respiration; energy derivation by oxidation of organic compounds	-0.171795	1	NS	0.0381972	1	NS
FAM200B	M1	family with sequence similarity 200 member B	Others	Others	-0.171768	1	NS	-0.00926172	1	NS
ALDOA	M1	aldolase, fructose-bisphosphate A	Others	Others	-0.171633	0.108262	NS	-0.0419541	1	NS
FCGRT	M1	Fc gamma receptor and transporter	Others	Others	-0.171359	0.944857	NS	-0.00754167	1	NS
SCD	M1	stearoyl-CoA desaturase	Others	Others	-0.171312	0.23296	NS	-0.0706784	1	NS
ZDHHC12	M1	zinc finger DHHC-type palmitoyltransferase 12	Others	Others	-0.170978	1	NS	0.0632224	1	NS
SH3BGRL	M1	SH3 domain binding glutamate rich protein like	Translation	cytoplasmic translation	-0.170629	1	NS	0.101491	1	NS
UQCRFS1	M1	ubiquinol-cytochrome c reductase, Rieske iron-sulfur polypeptide 1	Mitochondrial respiration	aerobic respiration; oxidative phosphorylation; cellular respiration; ATP synthesis coupled electron transport; mitochondrial ATP synthesis coupled electron transport; energy derivation by oxidation of organic compounds	-0.170566	0.983627	NS	-0.0688887	1	NS
PDCD5	M1	programmed cell death 5	Others	Others	-0.170182	0.369899	NS	-0.104105	1	NS
ZFAS1	M1	ZNFX1 antisense RNA 1	Others	Others	-0.170104	1	NS	-0.076347	1	NS
SNRPB2	M1	small nuclear ribonucleoprotein polypeptide B2	Translation	ribonucleoprotein complex biogenesis	-0.170053	1	NS	0.126007	1	NS
MPC2	M1	mitochondrial pyruvate carrier 2	Others	Others	-0.169536	1	NS	0.138024	1	NS
NDUFA8	M1	NADH:ubiquinone oxidoreductase subunit A8	Mitochondrial respiration	aerobic respiration; oxidative phosphorylation; cellular respiration; ATP synthesis coupled electron transport; mitochondrial ATP synthesis coupled electron transport; energy derivation by oxidation of organic compounds	-0.168381	1	NS	0.0283929	1	NS
RNF7	M1	ring finger protein 7	Others	Others	-0.168286	1	NS	-0.0157788	1	NS
MGST1	M1	microsomal glutathione S-transferase 1	Others	Others	-0.168226	1	NS	0.265777	1	NS
ATP6AP1	M1	ATPase H+ transporting accessory protein 1	Others	Others	-0.168139	1	NS	0.0665141	1	NS
ANP32A	M1	acidic nuclear phosphoprotein 32 family member A	Others	Others	-0.167559	0.570618	NS	0.125206	1	NS
ACP1	M1	acid phosphatase 1	Others	Others	-0.167558	0.544881	NS	0.0132752	1	NS
ACP5	M1	acid phosphatase 5, tartrate resistant	Others	Others	-0.167314	1	NS	0.0420744	1	NS
ZNF580	M1	zinc finger protein 580	Others	Others	-0.167044	1	NS	0.132841	1	NS
NDUFA5	M1	NADH:ubiquinone oxidoreductase subunit A5	Mitochondrial respiration	aerobic respiration; oxidative phosphorylation; cellular respiration; ATP synthesis coupled electron transport; mitochondrial ATP synthesis coupled electron transport; energy derivation by oxidation of organic compounds	-0.166933	1	NS	0.0179341	1	NS
SLC30A1	M1	solute carrier family 30 member 1	Others	Others	-0.166764	1	NS	-0.0249835	1	NS
LGMN	M1	legumain	Others	Others	-0.166565	1	NS	-0.00836436	1	NS
HSPB1P1	M1	heat shock protein family B (small) member 1 pseudogene 1	Others	Others	-0.166454	0.0107646	Down	-0.341576	1	NS
IGFLR1	M1	IGF like family receptor 1	Others	Others	-0.165893	0.00537089	Down	0.0721156	1	NS
REX1BD	M1	required for excision 1-B domain containing	Others	Others	-0.165139	1	NS	-0.00569072	1	NS
HSD17B10	M1	hydroxysteroid 17-beta dehydrogenase 10	Others	Others	-0.16465	1	NS	0.00479832	1	NS
HNRNPA1P48	M1		Others	Others	-0.164502	0.0989863	NS	0.0524123	1	NS
LTA4H	M1	leukotriene A4 hydrolase	Others	Others	-0.16374	1	NS	-0.0472	1	NS
CCDC59	M1	coiled-coil domain containing 59	Others	Others	-0.163417	1	NS	0.044365	1	NS
MRPL41	M1	mitochondrial ribosomal protein L41	Translation	mitochondrial translation	-0.162676	1	NS	-0.0319311	1	NS
URGCP-MRPS24	M1	URGCP-MRPS24 readthrough	Others	Others	-0.162001	1	NS	0.041064	1	NS
RAB3D	M1	RAB3D, member RAS oncogene family	Others	Others	-0.161981	1	NS	0.0747236	1	NS
CREG1	M1	cellular repressor of E1A stimulated genes 1	Others	Others	-0.161083	1	NS	0.0118569	1	NS
CTDSP2	M1	CTD small phosphatase 2	Others	Others	-0.160728	1	NS	0.150288	1	NS
ACOT1	M1	acyl-CoA thioesterase 1	Others	Others	-0.160041	1	NS	0.0327774	1	NS
PRMT1	M1	protein arginine methyltransferase 1	Others	Others	-0.159612	1	NS	-0.0582113	1	NS
MRPL51	M1	mitochondrial ribosomal protein L51	Translation	mitochondrial translation	-0.159391	1	NS	-0.144741	1	NS
SCAND1	M1	SCAN domain containing 1	Others	Others	-0.159289	1	NS	0.0123056	1	NS
ENSG00000258864	M1		Others	Others	-0.159179	1	NS	0.030007	1	NS
EIF2S2	M1	eukaryotic translation initiation factor 2 subunit beta	Translation	cytoplasmic translation; ribonucleoprotein complex biogenesis	-0.159166	0.458959	NS	0.140194	1	NS
TSPAN3	M1	tetraspanin 3	Others	Others	-0.159151	1	NS	0.10323	1	NS
H3F3AP6	M1		Others	Others	-0.158933	0.0585966	NS	0.0498593	1	NS
XBP1	M1	X-box binding protein 1	Others	Others	-0.158918	1	NS	0.149109	1	NS
DPM3	M1	dolichyl-phosphate mannosyltransferase subunit 3, regulatory	Others	Others	-0.158204	0.212072	NS	0.0454533	1	NS
EBP	M1	EBP cholestenol delta-isomerase	Others	Others	-0.158087	1	NS	-0.0237783	1	NS
CISD3	M1	CDGSH iron sulfur domain 3	Others	Others	-0.157908	1	NS	0.05093	1	NS
FBP1	M1	fructose-bisphosphatase 1	Others	Others	-0.157852	0.611278	NS	-0.0609955	1	NS
MTLN	M1	mitoregulin	Mitochondrial respiration	cellular respiration; energy derivation by oxidation of organic compounds	-0.15781	1	NS	0.0300652	1	NS
SNRPD1	M1	small nuclear ribonucleoprotein D1 polypeptide	Translation	ribonucleoprotein complex biogenesis	-0.157562	0.314192	NS	-0.0311957	1	NS
C15orf61	M1	chromosome 15 open reading frame 61	Others	Others	-0.157429	0.447539	NS	0.0960001	1	NS
ENY2	M1	ENY2 transcription and export complex 2 subunit	Others	Others	-0.157035	1	NS	-0.110058	1	NS
PCBP4	M1	poly(rC) binding protein 4	Others	Others	-0.155965	1	NS	0.0955325	1	NS
NDUFA12	M1	NADH:ubiquinone oxidoreductase subunit A12	Mitochondrial respiration	aerobic respiration; oxidative phosphorylation; cellular respiration; ATP synthesis coupled electron transport; mitochondrial ATP synthesis coupled electron transport; energy derivation by oxidation of organic compounds	-0.155664	1	NS	0.00418532	1	NS
SH3YL1	M1	SH3 and SYLF domain containing 1	Others	Others	-0.155289	1	NS	-0.0986755	1	NS
MPC1	M1	mitochondrial pyruvate carrier 1	Others	Others	-0.154313	1	NS	0.111673	1	NS
C14orf119	M1	chromosome 14 open reading frame 119	Others	Others	-0.15384	1	NS	0.0751315	1	NS
ATP5MD	M1		Others	Others	-0.153711	0.0588154	NS	-0.00720951	1	NS
FAM177B	M1	family with sequence similarity 177 member B	Others	Others	-0.153492	1	NS	-0.135779	1	NS
BANF1	M1	BAF nuclear assembly factor 1	Others	Others	-0.15341	1	NS	0.0199027	1	NS
FAM204A	M1	family with sequence similarity 204 member A	Others	Others	-0.153389	1	NS	0.173982	1	NS
ATP5ME	M1	ATP synthase membrane subunit e	Mitochondrial respiration	aerobic respiration; oxidative phosphorylation; cellular respiration; energy derivation by oxidation of organic compounds	-0.152773	1	NS	0.110498	1	NS
ENSG00000197180	M1		Others	Others	-0.15277	0.411942	NS	0.00233676	1	NS
MCUR1	M1	mitochondrial calcium uniporter regulator 1	Others	Others	-0.152662	0.486871	NS	0.0390697	1	NS
TMEM230	M1	transmembrane protein 230	Others	Others	-0.152406	0.86058	NS	0.0127172	1	NS
EMC7	M1	ER membrane protein complex subunit 7	Others	Others	-0.152228	1	NS	0.0435348	1	NS
H2AFV	M1		Others	Others	-0.152192	1	NS	0.115762	1	NS
MRPL22	M1	mitochondrial ribosomal protein L22	Translation	mitochondrial translation	-0.152019	1	NS	0.00585231	1	NS
TRAPPC6A	M1	trafficking protein particle complex subunit 6A	Others	Others	-0.151916	1	NS	0.00742614	1	NS
MRPS33	M1	mitochondrial ribosomal protein S33	Translation	mitochondrial translation	-0.15173	1	NS	-0.0336532	1	NS
YBX1P1	M1	Y-box binding protein 1 pseudogene 1	Others	Others	-0.151691	1	NS	0.066598	1	NS
MCTS1	M1	MCTS1 re-initiation and release factor	Translation	cytoplasmic translation; ribonucleoprotein complex biogenesis	-0.151179	1	NS	0.0447628	1	NS
ENSG00000280571	M1		Others	Others	-0.150834	1	NS	0.00517536	1	NS
HACD1	M1	3-hydroxyacyl-CoA dehydratase 1	Others	Others	-0.149981	1	NS	0.0937345	1	NS
RPL5P34	M1	ribosomal protein L5 pseudogene 34	Others	Others	-0.149942	1	NS	0.0719556	1	NS
LMAN2	M1	lectin, mannose binding 2	Others	Others	-0.149932	1	NS	-0.106818	1	NS
SPINT2	M1	serine peptidase inhibitor, Kunitz type 2	Others	Others	-0.149757	1	NS	-0.281013	1	NS
ELOA	M1	elongin A	Others	Others	-0.149467	1	NS	-0.00794883	1	NS
DNAJC4	M1	DnaJ heat shock protein family (Hsp40) member C4	Others	Others	-0.149448	0.634064	NS	0.0255947	1	NS
LDHA	M1	lactate dehydrogenase A	Others	Others	-0.149324	1	NS	0.0122469	1	NS
TMEM208	M1	transmembrane protein 208	Others	Others	-0.149286	1	NS	0.0242466	1	NS
TMEM9B	M1	TMEM9 domain family member B	Others	Others	-0.148238	1	NS	0.0698243	1	NS
JAGN1	M1	jagunal homolog 1	Others	Others	-0.148116	0.825785	NS	0.0559387	1	NS
PSMB5	M1	proteasome 20S subunit beta 5	Others	Others	-0.148054	0.911452	NS	-0.0905601	1	NS
ATP6V1E1	M1	ATPase H+ transporting V1 subunit E1	Others	Others	-0.147972	1	NS	0.091991	1	NS
SEC62	M1	SEC62 homolog, preprotein translocation factor	Others	Others	-0.147767	1	NS	-0.146824	1	NS
IMPDH2	M1	inosine monophosphate dehydrogenase 2	Others	Others	-0.14755	1	NS	-0.139113	1	NS
SIK1	M1	salt inducible kinase 1	Others	Others	-0.146845	1	NS	0.0636582	1	NS
DNPH1	M1	2'-deoxynucleoside 5'-phosphate N-hydrolase 1	Others	Others	-0.146643	1	NS	0.0039757	1	NS
AK2	M1	adenylate kinase 2	Others	Others	-0.146608	1	NS	-0.0240407	1	NS
BOLA3	M1	bolA family member 3	Others	Others	-0.146318	1	NS	-0.0380754	1	NS
MRPL28	M1	mitochondrial ribosomal protein L28	Translation	mitochondrial translation	-0.145905	1	NS	0.0983421	1	NS
SFT2D1	M1	SFT2 domain containing 1	Others	Others	-0.145798	1	NS	-0.0888392	1	NS
PDAP1	M1	PDGFA associated protein 1	Others	Others	-0.145667	1	NS	0.0618924	1	NS
GADD45GIP1	M1	GADD45G interacting protein 1	Translation	mitochondrial translation	-0.14513	0.422448	NS	-0.0565701	1	NS
ATOX1	M1	antioxidant 1 copper chaperone	Others	Others	-0.144564	1	NS	-0.100399	1	NS
SCOC	M1	short coiled-coil protein	Others	Others	-0.144483	1	NS	0.0259712	1	NS
DNAJB9	M1	DnaJ heat shock protein family (Hsp40) member B9	Others	Others	-0.144244	1	NS	0.0654208	1	NS
NONO	M1	non-POU domain containing octamer binding	Others	Others	-0.14352	1	NS	0.0510981	1	NS
UQCC2	M1	ubiquinol-cytochrome c reductase complex assembly factor 2	Mitochondrial respiration; Translation	aerobic respiration; oxidative phosphorylation; cellular respiration; mitochondrial translation; energy derivation by oxidation of organic compounds	-0.142968	1	NS	0.407742	1	NS
TGOLN2	M1	trans-golgi network protein 2	Others	Others	-0.142781	1	NS	0.00458748	1	NS
MMADHC	M1	metabolism of cobalamin associated D	Others	Others	-0.142691	1	NS	0.0011457	1	NS
COLEC11	M1	collectin subfamily member 11	Others	Others	-0.141682	1	NS	-0.202152	1	NS
PSMD8	M1	proteasome 26S subunit, non-ATPase 8	Others	Others	-0.141408	1	NS	0.00258068	1	NS
HLA-DRB5	M1	major histocompatibility complex, class II, DR beta 5	Others	Others	-0.141393	1	NS	-0.539319	0.000507042	Down
TEX264	M1	testis expressed 264, ER-phagy receptor	Others	Others	-0.141141	1	NS	0.0278613	1	NS
MRPL18	M1	mitochondrial ribosomal protein L18	Translation	mitochondrial translation	-0.141089	1	NS	0.0555695	1	NS
GUCD1	M1	guanylyl cyclase domain containing 1	Others	Others	-0.140729	1	NS	0.126758	1	NS
FAM174A	M1	family with sequence similarity 174 member A	Others	Others	-0.140602	1	NS	0.0725733	1	NS
GTF3C6	M1	general transcription factor IIIC subunit 6	Others	Others	-0.140587	1	NS	-0.00492254	1	NS
SMIM11A	M1		Others	Others	-0.14043	1	NS	0.0581626	1	NS
CCT7	M1	chaperonin containing TCP1 subunit 7	Others	Others	-0.140428	1	NS	-0.0654407	1	NS
ENSG00000235423	M1		Others	Others	-0.140247	1	NS	0.0316374	1	NS
OXA1L	M1	OXA1L mitochondrial inner membrane protein	Mitochondrial respiration	aerobic respiration; cellular respiration; energy derivation by oxidation of organic compounds	-0.139845	1	NS	0.0184897	1	NS
PPCS	M1	phosphopantothenoylcysteine synthetase	Others	Others	-0.139758	1	NS	0.100165	1	NS
KLF4	M1	KLF transcription factor 4	Others	Others	-0.139678	1	NS	0.0512623	1	NS
SDHC	M1	succinate dehydrogenase complex subunit C	Mitochondrial respiration	aerobic respiration; oxidative phosphorylation; cellular respiration; ATP synthesis coupled electron transport; mitochondrial ATP synthesis coupled electron transport; energy derivation by oxidation of organic compounds	-0.139529	1	NS	0.152032	1	NS
FAM177A1	M1	family with sequence similarity 177 member A1	Others	Others	-0.139383	1	NS	0.56018	0.00611956	Up
GTF2F1	M1	general transcription factor IIF subunit 1	Others	Others	-0.139354	1	NS	0.0840746	1	NS
HNMT	M1	histamine N-methyltransferase	Others	Others	-0.139194	1	NS	0.0917227	1	NS
SBDS	M1	SBDS ribosome maturation factor	Translation	ribonucleoprotein complex biogenesis; ribosome biogenesis	-0.138995	1	NS	-0.0408475	1	NS
SLTM	M1	SAFB like transcription modulator	Others	Others	-0.13876	1	NS	-0.026896	1	NS
ENSG00000227008	M1		Others	Others	-0.138756	1	NS	0.0939014	1	NS
PIN4	M1	peptidylprolyl cis/trans isomerase, NIMA-interacting 4	Translation	ribonucleoprotein complex biogenesis; ribosome biogenesis	-0.138682	1	NS	0.119131	1	NS
DHRS4L2	M1	dehydrogenase/reductase 4 like 2	Others	Others	-0.138668	1	NS	0.112816	1	NS
ADIPOR1	M1	adiponectin receptor 1	Others	Others	-0.13852	1	NS	-0.123251	1	NS
ENSG00000239470	M1		Others	Others	-0.138372	1	NS	0.0219655	1	NS
LRP10	M1	LDL receptor related protein 10	Others	Others	-0.138191	1	NS	-0.0076175	1	NS
NUCKS1	M1	nuclear casein kinase and cyclin dependent kinase substrate 1	Others	Others	-0.13814	0.211436	NS	0.114751	1	NS
AKR7A2	M1	aldo-keto reductase family 7 member A2	Others	Others	-0.138118	1	NS	0.0112507	1	NS
COQ4	M1	coenzyme Q4	Others	Others	-0.138006	1	NS	0.0659671	1	NS
PDHB	M1	pyruvate dehydrogenase E1 subunit beta	Mitochondrial respiration	aerobic respiration; cellular respiration; energy derivation by oxidation of organic compounds	-0.13792	1	NS	0.0179337	1	NS
PPIC	M1	peptidylprolyl isomerase C	Others	Others	-0.137569	1	NS	0.0635828	1	NS
FBXW5	M1	F-box and WD repeat domain containing 5	Others	Others	-0.137257	1	NS	0.0067112	1	NS
PSMA7	M1	proteasome 20S subunit alpha 7	Others	Others	-0.136673	0.920226	NS	0.0705209	1	NS
RGL2	M1	ral guanine nucleotide dissociation stimulator like 2	Others	Others	-0.136579	1	NS	-0.0506846	1	NS
TIMM17B	M1	translocase of inner mitochondrial membrane 17B	Others	Others	-0.136559	1	NS	0.0820671	1	NS
ACADM	M1	acyl-CoA dehydrogenase medium chain	Mitochondrial respiration	energy derivation by oxidation of organic compounds	-0.136232	1	NS	-0.0268159	1	NS
CLU	M1	clusterin	Others	Others	-0.135818	1	NS	0.101751	1	NS
HSPB11	M1		Others	Others	-0.135653	1	NS	0.145044	1	NS
NUBP2	M1	NUBP iron-sulfur cluster assembly factor 2, cytosolic	Others	Others	-0.13481	1	NS	0.146771	1	NS
TMEM167A	M1	transmembrane protein 167A	Others	Others	-0.134506	1	NS	-0.0253704	1	NS
ZCRB1	M1	zinc finger CCHC-type and RNA binding motif containing 1	Others	Others	-0.134366	1	NS	-0.0509982	1	NS
ENSG00000279392	M1		Others	Others	-0.134254	1	NS	-0.0200446	1	NS
NIPSNAP2	M1	nipsnap homolog 2	Mitochondrial respiration	aerobic respiration; oxidative phosphorylation; cellular respiration; energy derivation by oxidation of organic compounds	-0.134101	1	NS	0.165028	1	NS
TIMMDC1	M1	translocase of inner mitochondrial membrane domain containing 1	Others	Others	-0.133156	1	NS	0.0838693	1	NS
NAXE	M1	NAD(P)HX epimerase	Others	Others	-0.133044	1	NS	-0.0109347	1	NS
AP2S1	M1	adaptor related protein complex 2 subunit sigma 1	Others	Others	-0.132915	1	NS	-0.102198	1	NS
STMP1	M1	short transmembrane mitochondrial protein 1	Others	Others	-0.132063	1	NS	-0.0805451	1	NS
SMIM19	M1	small integral membrane protein 19	Others	Others	-0.131939	1	NS	0.149378	1	NS
ZNF664	M1	zinc finger protein 664	Others	Others	-0.131736	1	NS	-0.0215958	1	NS
TMED9	M1	transmembrane p24 trafficking protein 9	Others	Others	-0.131478	1	NS	-0.00979123	1	NS
VDAC2	M1	voltage dependent anion channel 2	Others	Others	-0.131441	1	NS	-0.0360755	1	NS
AREG	M1	amphiregulin	Others	Others	-0.131388	0.953001	NS	-0.503191	1	NS
RAB11B	M1	RAB11B, member RAS oncogene family	Others	Others	-0.131379	1	NS	0.0216172	1	NS
SPAG7	M1	sperm associated antigen 7	Others	Others	-0.131034	1	NS	-0.000695019	1	NS
LSM6	M1	LSM6 homolog, U6 small nuclear RNA and mRNA degradation associated	Translation	ribonucleoprotein complex biogenesis; ribosome biogenesis	-0.130776	1	NS	-0.0480655	1	NS
PGRMC1	M1	progesterone receptor membrane component 1	Others	Others	-0.130768	1	NS	-0.130466	1	NS
ENSG00000224174	M1		Others	Others	-0.130037	1	NS	0.0483	1	NS
PHLDA2	M1	pleckstrin homology like domain family A member 2	Mitochondrial respiration	energy derivation by oxidation of organic compounds	-0.129907	0.284204	NS	-0.591269	0.00205839	Down
SLC25A39	M1	solute carrier family 25 member 39	Others	Others	-0.129593	1	NS	0.0708618	1	NS
TSPAN4	M1	tetraspanin 4	Others	Others	-0.129438	1	NS	0.0848027	1	NS
MT1F	M1	metallothionein 1F	Others	Others	-0.129246	1	NS	0.0848698	1	NS
ENSG00000283149	M1		Others	Others	-0.129128	1	NS	0.012895	1	NS
PSAP	M1	prosaposin	Others	Others	-0.128857	1	NS	-0.0287623	1	NS
FUCA1	M1	alpha-L-fucosidase 1	Others	Others	-0.128625	1	NS	0.0505999	1	NS
RPL24P2	M1	RPL24 pseudogene 2	Others	Others	-0.128606	1	NS	-0.0387185	1	NS
TMEM53	M1	transmembrane protein 53	Others	Others	-0.12855	1	NS	0.1551	1	NS
RAB34	M1	RAB34, member RAS oncogene family	Others	Others	-0.128483	1	NS	0.0523813	1	NS
COPS6	M1	COP9 signalosome subunit 6	Others	Others	-0.128337	1	NS	-0.0587067	1	NS
PEF1	M1	penta-EF-hand domain containing 1	Others	Others	-0.128244	1	NS	0.0439576	1	NS
MRPL27	M1	mitochondrial ribosomal protein L27	Translation	mitochondrial translation	-0.128048	1	NS	0.0554839	1	NS
DDX5	M1	DEAD-box helicase 5	Others	Others	-0.127944	1	NS	0.284316	1	NS
UBALD1	M1	UBA like domain containing 1	Others	Others	-0.127905	1	NS	0.0620552	1	NS
ALDH9A1	M1	aldehyde dehydrogenase 9 family member A1	Others	Others	-0.127832	1	NS	0.0338714	1	NS
BAX	M1	BCL2 associated X, apoptosis regulator	Others	Others	-0.127815	1	NS	0.109699	1	NS
ENSG00000214784	M1		Others	Others	-0.127792	1	NS	-0.105771	1	NS
DNAJC21	M1	DnaJ heat shock protein family (Hsp40) member C21	Others	Others	-0.127663	1	NS	0.14547	1	NS
PCYOX1	M1	prenylcysteine oxidase 1	Others	Others	-0.126404	1	NS	-0.0449141	1	NS
QDPR	M1	quinoid dihydropteridine reductase	Others	Others	-0.126275	1	NS	0.0354908	1	NS
CTSC	M1	cathepsin C	Others	Others	-0.125783	1	NS	0.0226908	1	NS
ANP32B	M1	acidic nuclear phosphoprotein 32 family member B	Others	Others	-0.125728	1	NS	-0.0114034	1	NS
ENSG00000268714	M1		Others	Others	-0.125501	1	NS	-0.046381	1	NS
ACADVL	M1	acyl-CoA dehydrogenase very long chain	Mitochondrial respiration	energy derivation by oxidation of organic compounds	-0.125145	1	NS	0.0158758	1	NS
RAB11A	M1	RAB11A, member RAS oncogene family	Others	Others	-0.12507	1	NS	-0.0724306	1	NS
LYRM1	M1	LYR motif containing 1	Others	Others	-0.125064	1	NS	0.0820285	1	NS
NDUFV1	M1	NADH:ubiquinone oxidoreductase core subunit V1	Mitochondrial respiration	aerobic respiration; oxidative phosphorylation; cellular respiration; ATP synthesis coupled electron transport; mitochondrial ATP synthesis coupled electron transport; energy derivation by oxidation of organic compounds	-0.125028	1	NS	0.00653098	1	NS
DDAH2	M1	DDAH family member 2, ADMA-independent	Others	Others	-0.124526	0.313314	NS	-0.396064	1	NS
ENSG00000223583	M1		Others	Others	-0.124509	1	NS	0.00697045	1	NS
EMD	M1	emerin	Others	Others	-0.124473	1	NS	0.028081	1	NS
MOB1A	M1	MOB kinase activator 1A	Others	Others	-0.124432	1	NS	-0.0131587	1	NS
GSTO1	M1	glutathione S-transferase omega 1	Others	Others	-0.124407	1	NS	-0.0643443	1	NS
C12orf10	M1		Others	Others	-0.124281	1	NS	0.0389464	1	NS
ENSG00000218426	M1		Others	Others	-0.124111	1	NS	0.160627	1	NS
LSM8	M1	LSM8 homolog, U6 small nuclear RNA associated	Others	Others	-0.123776	1	NS	0.00702059	1	NS
ITPA	M1	inosine triphosphatase	Others	Others	-0.123746	1	NS	0.0607883	1	NS
LSM10	M1	LSM10, U7 small nuclear RNA associated	Others	Others	-0.123587	1	NS	0.0476442	1	NS
ANKRD23	M1	ankyrin repeat domain 23	Others	Others	-0.123499	1	NS	0.0310994	1	NS
PPP1R7	M1	protein phosphatase 1 regulatory subunit 7	Others	Others	-0.123404	0.908399	NS	0.0632232	1	NS
SRSF8	M1	serine and arginine rich splicing factor 8	Others	Others	-0.123343	1	NS	-0.0141515	1	NS
ING2	M1	inhibitor of growth family member 2	Others	Others	-0.12329	1	NS	0.041854	1	NS
SNHG15	M1	small nucleolar RNA host gene 15	Others	Others	-0.12295	1	NS	-0.0186366	1	NS
BCL11A	M1	BCL11 transcription factor A	Others	Others	-0.122904	1	NS	0.126271	1	NS
INO80B-WBP1	M1	INO80B-WBP1 readthrough (NMD candidate)	Others	Others	-0.122715	1	NS	0.0313791	1	NS
CCNI	M1	cyclin I	Others	Others	-0.122464	1	NS	-0.318454	1	NS
TMEM126A	M1	transmembrane protein 126A	Others	Others	-0.122399	1	NS	0.0181399	1	NS
OCIAD2	M1	OCIA domain containing 2	Others	Others	-0.122381	1	NS	-0.0786978	1	NS
C5orf15	M1	chromosome 5 open reading frame 15	Others	Others	-0.122352	1	NS	0.0377212	1	NS
CAPNS1	M1	calpain small subunit 1	Others	Others	-0.122327	1	NS	-0.0502735	1	NS
TAX1BP3	M1	Tax1 binding protein 3	Others	Others	-0.12188	1	NS	-0.0490795	1	NS
MRPL42	M1	mitochondrial ribosomal protein L42	Translation	mitochondrial translation	-0.121842	1	NS	0.0623822	1	NS
ZMAT2	M1	zinc finger matrin-type 2	Others	Others	-0.121671	1	NS	-0.0326209	1	NS
TMEM50A	M1	transmembrane protein 50A	Others	Others	-0.121663	1	NS	-0.0391431	1	NS
PSMG2	M1	proteasome assembly chaperone 2	Others	Others	-0.121554	1	NS	0.0347682	1	NS
SPG21	M1	SPG21 abhydrolase domain containing, maspardin	Others	Others	-0.121531	1	NS	-0.0242291	1	NS
IGBP1	M1	immunoglobulin binding protein 1	Others	Others	-0.121443	1	NS	0.0360186	1	NS
VPS29	M1	VPS29 retromer complex component	Others	Others	-0.121272	1	NS	0.109761	1	NS
WLS	M1	Wnt ligand secretion mediator	Others	Others	-0.121252	1	NS	-0.0192859	1	NS
PIM1	M1	Pim-1 proto-oncogene, serine/threonine kinase	Others	Others	-0.121056	1	NS	-0.145551	1	NS
RER1	M1	retention in endoplasmic reticulum sorting receptor 1	Others	Others	-0.120648	1	NS	-0.022832	1	NS
SOCS1	M1	suppressor of cytokine signaling 1	Others	Others	-0.119712	0.587023	NS	0.0460165	1	NS
TSSC4	M1	tumor suppressing subtransferable candidate 4	Translation	ribonucleoprotein complex biogenesis	-0.119685	1	NS	0.0529265	1	NS
TGIF1	M1	TGFB induced factor homeobox 1	Others	Others	-0.119429	1	NS	-0.0926738	1	NS
ISOC1	M1	isochorismatase domain containing 1	Others	Others	-0.119428	1	NS	0.0656292	1	NS
HAGH	M1	hydroxyacylglutathione hydrolase	Others	Others	-0.119382	1	NS	0.196138	1	NS
CD2BP2	M1	CD2 cytoplasmic tail binding protein 2	Translation	ribonucleoprotein complex biogenesis	-0.119376	1	NS	0.0180836	1	NS
FBXO25	M1	F-box protein 25	Others	Others	-0.119341	1	NS	0.0189671	1	NS
GPAA1	M1	glycosylphosphatidylinositol anchor attachment 1	Others	Others	-0.119294	1	NS	0.0119811	1	NS
RPS27L	M1	ribosomal protein S27 like	Translation	ribonucleoprotein complex biogenesis; ribosome biogenesis	-0.119254	1	NS	-0.00780478	1	NS
PAXX	M1	PAXX non-homologous end joining factor	Others	Others	-0.119239	1	NS	0.0551963	1	NS
ENSG00000243199	M1		Others	Others	-0.118895	1	NS	-0.0295645	1	NS
ZC3H12A	M1	zinc finger CCCH-type containing 12A	Others	Others	-0.1187	1	NS	-0.0685624	1	NS
COMMD4	M1	COMM domain containing 4	Others	Others	-0.118638	1	NS	-0.00477822	1	NS
TP53I3	M1	tumor protein p53 inducible protein 3	Others	Others	-0.118496	1	NS	-0.0114561	1	NS
SEPHS2	M1	selenophosphate synthetase 2	Others	Others	-0.118372	1	NS	0.0167498	1	NS
EIF2D	M1	eukaryotic translation initiation factor 2D	Translation	cytoplasmic translation; ribonucleoprotein complex biogenesis	-0.118313	1	NS	0.0148266	1	NS
DHPS	M1	deoxyhypusine synthase	Others	Others	-0.118289	1	NS	0.0824928	1	NS
ZNF511	M1	zinc finger protein 511	Others	Others	-0.118251	1	NS	-0.00254692	1	NS
DCAF11	M1	DDB1 and CUL4 associated factor 11	Others	Others	-0.118166	1	NS	0.107143	1	NS
MAF1	M1	MAF1 homolog, negative regulator of RNA polymerase III	Others	Others	-0.117818	1	NS	0.0089034	1	NS
MOCS2	M1	molybdenum cofactor synthesis 2	Others	Others	-0.11779	1	NS	-0.0156492	1	NS
PPP1CC	M1	protein phosphatase 1 catalytic subunit gamma	Mitochondrial respiration	energy derivation by oxidation of organic compounds	-0.11777	1	NS	0.0331408	1	NS
DNAJC25-GNG10	M1	DNAJC25-GNG10 readthrough	Others	Others	-0.117746	1	NS	-0.113798	1	NS
AK6	M1	adenylate kinase 6	Others	Others	-0.117389	1	NS	-0.0850956	1	NS
SCGB1A1	M1	secretoglobin family 1A member 1	Others	Others	-0.117226	1	NS	0.0142055	1	NS
NME3	M1	NME/NM23 nucleoside diphosphate kinase 3	Others	Others	-0.117073	1	NS	0.00174926	1	NS
CORO1B	M1	coronin 1B	Others	Others	-0.116914	1	NS	0.0612799	1	NS
ARHGDIB	M1	Rho GDP dissociation inhibitor beta	Others	Others	-0.116895	1	NS	-0.0912388	1	NS
NEU1	M1	neuraminidase 1	Others	Others	-0.11688	1	NS	0.0811684	1	NS
SNRPC	M1	small nuclear ribonucleoprotein polypeptide C	Translation	ribonucleoprotein complex biogenesis	-0.11684	1	NS	-0.0497547	1	NS
SLC27A3	M1	solute carrier family 27 member 3	Others	Others	-0.116707	1	NS	0.314577	1	NS
FAIM	M1	Fas apoptotic inhibitory molecule	Others	Others	-0.116607	1	NS	0.149802	1	NS
DZIP1	M1	DAZ interacting zinc finger protein 1	Others	Others	-0.116475	1	NS	-0.0318532	1	NS
PSMB4	M1	proteasome 20S subunit beta 4	Others	Others	-0.116458	1	NS	-0.0379564	1	NS
EEF1E1-BLOC1S5	M1	EEF1E1-BLOC1S5 readthrough (NMD candidate)	Others	Others	-0.116394	1	NS	-0.0111535	1	NS
RAB4A	M1	RAB4A, member RAS oncogene family	Others	Others	-0.116359	1	NS	-0.0259126	1	NS
VEGFB	M1	vascular endothelial growth factor B	Others	Others	-0.116333	1	NS	0.0874015	1	NS
COMMD3	M1	COMM domain containing 3	Others	Others	-0.116318	1	NS	0.0416603	1	NS
NDUFAB1	M1	NADH:ubiquinone oxidoreductase subunit AB1	Mitochondrial respiration	aerobic respiration; oxidative phosphorylation; cellular respiration; ATP synthesis coupled electron transport; mitochondrial ATP synthesis coupled electron transport; energy derivation by oxidation of organic compounds	-0.115966	1	NS	-0.0236529	1	NS
RDH14	M1	retinol dehydrogenase 14	Others	Others	-0.115906	1	NS	0.0207411	1	NS
PTMAP5	M1	prothymosin alpha pseudogene 5	Others	Others	-0.115838	1	NS	-0.161894	1	NS
NFU1	M1	NFU1 iron-sulfur cluster scaffold	Others	Others	-0.115739	1	NS	0.0203002	1	NS
TMSB10	M1	thymosin beta 10	Others	Others	-0.115371	4.32046e-07	Down	-0.55672	1	NS
ENSG00000241014	M1		Others	Others	-0.115188	1	NS	0.00191829	1	NS
NCBP2	M1	nuclear cap binding protein subunit 2	Translation	cytoplasmic translation	-0.115123	1	NS	0.0860674	1	NS
SMARCE1	M1	SWI/SNF related, matrix associated, actin dependent regulator of chromatin, subfamily e, member 1	Others	Others	-0.114845	1	NS	-0.0163163	1	NS
MRPL10	M1	mitochondrial ribosomal protein L10	Translation	mitochondrial translation	-0.114808	1	NS	0.0616532	1	NS
GATD3B	M1		Others	Others	-0.114534	1	NS	0.0906589	1	NS
LRRC24	M1	leucine rich repeat containing 24	Others	Others	-0.114395	1	NS	0.0632195	1	NS
ENSG00000237729	M1		Others	Others	-0.114212	1	NS	0.117329	1	NS
SNRPN	M1	small nuclear ribonucleoprotein polypeptide N	Others	Others	-0.114173	1	NS	0.176299	1	NS
RNF167	M1	ring finger protein 167	Others	Others	-0.114069	1	NS	-0.0245706	1	NS
ACTR10	M1	actin related protein 10	Others	Others	-0.114016	1	NS	-0.00470494	1	NS
BCAP31	M1	B cell receptor associated protein 31	Others	Others	-0.113327	1	NS	-0.0536961	1	NS
MRPS14	M1	mitochondrial ribosomal protein S14	Translation	mitochondrial translation	-0.113191	1	NS	0.0348414	1	NS
ZCCHC9	M1	zinc finger CCHC-type containing 9	Others	Others	-0.112625	1	NS	0.0720247	1	NS
CSRP1	M1	cysteine and glycine rich protein 1	Others	Others	-0.112356	1	NS	-0.150046	1	NS
SERF1A	M1	small EDRK-rich factor 1A	Others	Others	-0.112267	1	NS	-0.0169967	1	NS
RPL21P28	M1	ribosomal protein L21 pseudogene 28	Others	Others	-0.112126	1	NS	-0.150347	1	NS
HLA-DQB1	M1	major histocompatibility complex, class II, DQ beta 1	Others	Others	-0.111987	1	NS	-0.0689264	1	NS
GHITM	M1	growth hormone inducible transmembrane protein	Mitochondrial respiration	aerobic respiration; oxidative phosphorylation; cellular respiration; ATP synthesis coupled electron transport; mitochondrial ATP synthesis coupled electron transport; energy derivation by oxidation of organic compounds	-0.111772	1	NS	0.00267939	1	NS
C1orf123	M1		Others	Others	-0.111723	1	NS	0.0512075	1	NS
DDA1	M1	DET1 and DDB1 associated 1	Others	Others	-0.11167	1	NS	0.121408	1	NS
CDKN2AIPNL	M1	CDKN2A interacting protein N-terminal like	Others	Others	-0.111473	1	NS	0.0999168	1	NS
MAT2B	M1	methionine adenosyltransferase 2 non-catalytic beta subunit	Others	Others	-0.111044	1	NS	0.112438	1	NS
ACAA2	M1	acetyl-CoA acyltransferase 2	Others	Others	-0.110927	1	NS	0.0336666	1	NS
CFL1	M1	cofilin 1	Others	Others	-0.110903	1	NS	-0.152995	1	NS
SF3B6	M1	splicing factor 3b subunit 6	Translation	ribonucleoprotein complex biogenesis	-0.11064	1	NS	-0.121696	1	NS
KTN1	M1	kinectin 1	Others	Others	-0.110598	1	NS	0.0620577	1	NS
LSM2	M1	LSM2 homolog, U6 small nuclear RNA and mRNA degradation associated	Translation	ribonucleoprotein complex biogenesis	-0.110417	1	NS	0.0214364	1	NS
METAP2	M1	methionyl aminopeptidase 2	Others	Others	-0.109878	1	NS	0.0910232	1	NS
ENSG00000249141	M1		Others	Others	-0.109605	1	NS	0.0206265	1	NS
SNHG9	M1	small nucleolar RNA host gene 9	Others	Others	-0.109603	1	NS	0.504486	1	NS
GPN3	M1	GPN-loop GTPase 3	Others	Others	-0.109572	1	NS	0.0251831	1	NS
CUEDC2	M1	CUE domain containing 2	Others	Others	-0.109477	1	NS	0.0914782	1	NS
HMGB1P5	M1	high mobility group box 1 pseudogene 5	Others	Others	-0.109385	1	NS	0.00368929	1	NS
EMC3	M1	ER membrane protein complex subunit 3	Others	Others	-0.109244	1	NS	-0.0524746	1	NS
NAMPTP1	M1	nicotinamide phosphoribosyltransferase pseudogene 1	Others	Others	-0.109214	1	NS	0.135711	1	NS
LACTB2	M1	lactamase beta 2	Others	Others	-0.108745	1	NS	0.198426	1	NS
PPP2R1A	M1	protein phosphatase 2 scaffold subunit Aalpha	Others	Others	-0.108617	1	NS	-0.0537431	1	NS
MRPL11	M1	mitochondrial ribosomal protein L11	Translation	mitochondrial translation	-0.10832	1	NS	0.0683316	1	NS
CHCHD10	M1	coiled-coil-helix-coiled-coil-helix domain containing 10	Mitochondrial respiration	aerobic respiration; oxidative phosphorylation; cellular respiration; energy derivation by oxidation of organic compounds	-0.10828	1	NS	-0.11341	1	NS
WFDC21P	M1	WAP four-disulfide core domain 21, pseudogene	Others	Others	-0.108025	1	NS	-0.16105	1	NS
CTDSP1	M1	CTD small phosphatase 1	Others	Others	-0.107912	1	NS	0.0457198	1	NS
ZBED5-AS1	M1	ZBED5 antisense RNA 1	Others	Others	-0.107715	1	NS	0.0761604	1	NS
PFDN1	M1	prefoldin subunit 1	Others	Others	-0.107661	1	NS	-0.0154938	1	NS
BRMS1	M1	BRMS1 transcriptional repressor and anoikis regulator	Others	Others	-0.107542	1	NS	0.0768089	1	NS
MRPS26	M1	mitochondrial ribosomal protein S26	Translation	mitochondrial translation	-0.107333	1	NS	-0.0231149	1	NS
LYRM2	M1	LYR motif containing 2	Others	Others	-0.107193	1	NS	0.0534851	1	NS
CYTH2	M1	cytohesin 2	Others	Others	-0.107028	1	NS	0.0475932	1	NS
TPP1	M1	tripeptidyl peptidase 1	Others	Others	-0.106933	1	NS	-0.0877923	1	NS
ELOVL1	M1	ELOVL fatty acid elongase 1	Others	Others	-0.106563	1	NS	0.0284543	1	NS
IDH3G	M1	isocitrate dehydrogenase (NAD(+)) 3 non-catalytic subunit gamma	Mitochondrial respiration	aerobic respiration; cellular respiration; energy derivation by oxidation of organic compounds	-0.106546	1	NS	0.0264084	1	NS
ARPC4	M1	actin related protein 2/3 complex subunit 4	Others	Others	-0.10641	1	NS	0.04446	1	NS
POLR1D	M1	RNA polymerase I and III subunit D	Others	Others	-0.106407	1	NS	-0.0983945	1	NS
SUCLG1	M1	succinate-CoA ligase GDP/ADP-forming subunit alpha	Mitochondrial respiration	aerobic respiration; cellular respiration; energy derivation by oxidation of organic compounds	-0.106316	1	NS	-0.0287248	1	NS
DPCD	M1	deleted in primary ciliary dyskinesia homolog (mouse)	Others	Others	-0.105926	1	NS	0.2135	1	NS
XAB2	M1	XPA binding protein 2	Translation	ribonucleoprotein complex biogenesis	-0.105452	1	NS	0.0500599	1	NS
HDGF	M1	heparin binding growth factor	Others	Others	-0.104834	1	NS	-0.133836	1	NS
NCBP2-AS2	M1		Others	Others	-0.104687	1	NS	0.0103479	1	NS
VEZF1	M1	vascular endothelial zinc finger 1	Others	Others	-0.104633	1	NS	-0.0108917	1	NS
BOLA2B	M1	bolA family member 2B	Others	Others	-0.103764	1	NS	-0.0758154	1	NS
ISG15	M1	ISG15 ubiquitin like modifier	Others	Others	-0.103621	1	NS	0.127811	1	NS
UQCRC2	M1	ubiquinol-cytochrome c reductase core protein 2	Mitochondrial respiration	aerobic respiration; oxidative phosphorylation; cellular respiration; ATP synthesis coupled electron transport; mitochondrial ATP synthesis coupled electron transport; energy derivation by oxidation of organic compounds	-0.103378	1	NS	0.0131687	1	NS
SERTAD1	M1	SERTA domain containing 1	Others	Others	-0.10323	1	NS	-0.0906618	1	NS
CD164	M1	CD164 molecule	Others	Others	-0.103194	1	NS	-0.0729357	1	NS
TMUB1	M1	transmembrane and ubiquitin like domain containing 1	Others	Others	-0.103187	1	NS	0.0568747	1	NS
SUPT4H1	M1	SPT4 homolog, DSIF elongation factor subunit	Others	Others	-0.103075	1	NS	0.0499955	1	NS
PRDX4	M1	peroxiredoxin 4	Others	Others	-0.10298	1	NS	-0.0948003	1	NS
ENSG00000232037	M1		Others	Others	-0.102856	1	NS	0.0147464	1	NS
TRAPPC4	M1	trafficking protein particle complex subunit 4	Others	Others	-0.102838	1	NS	0.0725923	1	NS
A2MP1	M1	alpha-2-macroglobulin pseudogene 1	Others	Others	-0.1026	1	NS	0.0513079	1	NS
JOSD2	M1	Josephin domain containing 2	Others	Others	-0.102566	1	NS	0.0622705	1	NS
PLPBP	M1	pyridoxal phosphate binding protein	Others	Others	-0.102385	1	NS	-0.0123271	1	NS
PARP1	M1	poly(ADP-ribose) polymerase 1	Others	Others	-0.102369	1	NS	0.0295806	1	NS
MRPL43	M1	mitochondrial ribosomal protein L43	Translation	mitochondrial translation	-0.10236	1	NS	0.104099	1	NS
SERINC1	M1	serine incorporator 1	Others	Others	-0.101988	1	NS	-0.107832	1	NS
SYF2	M1	SYF2 pre-mRNA splicing factor	Others	Others	-0.101951	1	NS	-0.0782005	1	NS
NSMCE1	M1	NSE1 homolog, SMC5-SMC6 complex component	Others	Others	-0.101767	1	NS	0.0193221	1	NS
RPL36A-HNRNPH2	M1	RPL36A-HNRNPH2 readthrough	Others	Others	-0.10168	1	NS	0.115896	1	NS
RTF2	M1	replication termination factor 2	Others	Others	-0.101478	1	NS	-0.00717228	1	NS
ENSG00000255439	M1		Others	Others	-0.101473	1	NS	-0.0221725	1	NS
SQOR	M1	sulfide quinone oxidoreductase	Others	Others	-0.10146	1	NS	-0.0726243	1	NS
TXN2	M1	thioredoxin 2	Others	Others	-0.101245	1	NS	0.00726022	1	NS
SS18L2	M1	SS18 like 2	Others	Others	-0.101043	1	NS	0.0583912	1	NS
ENSG00000250321	M1		Others	Others	-0.101012	1	NS	-0.0596293	1	NS
SNHG16	M1	small nucleolar RNA host gene 16	Others	Others	-0.100962	1	NS	-0.0841313	1	NS
MAGED2	M1	MAGE family member D2	Others	Others	-0.10072	1	NS	0.0894652	1	NS
MRPL36	M1	mitochondrial ribosomal protein L36	Translation	mitochondrial translation	-0.100644	1	NS	0.0447456	1	NS
NCOA4	M1	nuclear receptor coactivator 4	Others	Others	-0.100554	1	NS	-0.0447699	1	NS
RAB14	M1	RAB14, member RAS oncogene family	Others	Others	-0.100362	1	NS	-0.0202908	1	NS
POP4	M1	POP4 homolog, ribonuclease P/MRP subunit	Translation	ribonucleoprotein complex biogenesis; ribosome biogenesis	-0.100298	1	NS	0.0988807	1	NS
CENPBD1P1	M1		Others	Others	-0.100244	1	NS	0.0467842	1	NS
FEM1B	M1	fem-1 homolog B	Others	Others	-0.100125	1	NS	0.000770688	1	NS
DNAJC8	M1	DnaJ heat shock protein family (Hsp40) member C8	Others	Others	-0.100095	1	NS	0.0209946	1	NS
MAGOHB	M1	mago homolog B, exon junction complex subunit	Others	Others	-0.0999221	1	NS	0.0960739	1	NS
MEAF6	M1	MYST/Esa1 associated factor 6	Others	Others	-0.0997984	1	NS	0.0814016	1	NS
HAX1	M1	HCLS1 associated protein X-1	Others	Others	-0.0994474	1	NS	0.0444929	1	NS
ZNF281	M1	zinc finger protein 281	Others	Others	-0.0991245	1	NS	-0.0736417	1	NS
CRTAP	M1	cartilage associated protein	Others	Others	-0.0990243	1	NS	0.0756944	1	NS
PGRMC2	M1	progesterone receptor membrane component 2	Others	Others	-0.0985135	1	NS	-0.0238357	1	NS
SNX17	M1	sorting nexin 17	Others	Others	-0.098104	1	NS	-0.02752	1	NS
ENSG00000283515	M1		Others	Others	-0.0979616	1	NS	0.0747779	1	NS
HLA-A	M1	major histocompatibility complex, class I, A	Others	Others	-0.0979508	1	NS	0.0918453	1	NS
CYC1	M1	cytochrome c1	Mitochondrial respiration	aerobic respiration; oxidative phosphorylation; cellular respiration; ATP synthesis coupled electron transport; mitochondrial ATP synthesis coupled electron transport; energy derivation by oxidation of organic compounds	-0.0978462	1	NS	-0.0669345	1	NS
GPS1	M1	G protein pathway suppressor 1	Others	Others	-0.0977942	1	NS	0.0682244	1	NS
ENSG00000276418	M1		Others	Others	-0.0977585	1	NS	0.0107225	1	NS
CETN2	M1	centrin 2	Others	Others	-0.0976895	1	NS	-0.0332697	1	NS
SLC25A11	M1	solute carrier family 25 member 11	Others	Others	-0.097657	1	NS	0.034671	1	NS
RPL21P119	M1	ribosomal protein L21 pseudogene 119	Others	Others	-0.0975835	1	NS	-0.216132	1	NS
EIF2A	M1	eukaryotic translation initiation factor 2A	Translation	ribonucleoprotein complex biogenesis; ribosome biogenesis	-0.0973185	1	NS	0.0767869	1	NS
IDI1	M1	isopentenyl-diphosphate delta isomerase 1	Others	Others	-0.0972601	1	NS	0.11602	1	NS
ENSG00000263620	M1		Others	Others	-0.0972285	1	NS	-0.052881	1	NS
QARS	M1		Others	Others	-0.0971156	1	NS	-0.106683	1	NS
STXBP2	M1	syntaxin binding protein 2	Others	Others	-0.0971137	1	NS	0.0254364	1	NS
RCN2	M1	reticulocalbin 2	Others	Others	-0.0970715	1	NS	0.0451947	1	NS
ISCA2	M1	iron-sulfur cluster assembly 2	Others	Others	-0.0968301	1	NS	0.0875935	1	NS
MED11	M1	mediator complex subunit 11	Others	Others	-0.0965149	1	NS	0.0311634	1	NS
HEBP2	M1	heme binding protein 2	Others	Others	-0.0964669	1	NS	-0.0473351	1	NS
USE1	M1	unconventional SNARE in the ER 1	Others	Others	-0.0961714	1	NS	0.00224384	1	NS
ZNF524	M1	zinc finger protein 524	Others	Others	-0.0960848	1	NS	0.0491225	1	NS
SIPA1	M1	signal-induced proliferation-associated 1	Others	Others	-0.0958834	1	NS	0.0454601	1	NS
PSMA3	M1	proteasome 20S subunit alpha 3	Others	Others	-0.0958585	1	NS	-0.127212	1	NS
HADHA	M1	hydroxyacyl-CoA dehydrogenase trifunctional multienzyme complex subunit alpha	Others	Others	-0.0957842	1	NS	0.161248	1	NS
S100A4	M1	S100 calcium binding protein A4	Others	Others	-0.095743	1	NS	-0.0235179	1	NS
SNRPG	M1	small nuclear ribonucleoprotein polypeptide G	Translation	ribonucleoprotein complex biogenesis	-0.0956723	1	NS	-0.198585	1	NS
SSSCA1	M1		Others	Others	-0.0956087	1	NS	-0.0340673	1	NS
PIP4P1	M1	phosphatidylinositol-4,5-bisphosphate 4-phosphatase 1	Others	Others	-0.0954091	1	NS	0.0790307	1	NS
BCAS4	M1	breast carcinoma amplified sequence 4	Others	Others	-0.0953446	1	NS	-0.274315	1	NS
KIZ-AS1	M1	KIZ antisense RNA 1	Others	Others	-0.0952319	1	NS	-0.074901	1	NS
CANX	M1	calnexin	Others	Others	-0.0951105	1	NS	-0.172104	1	NS
DCTN6	M1	dynactin subunit 6	Others	Others	-0.0950876	1	NS	0.0960901	1	NS
HSPE1	M1	heat shock protein family E (Hsp10) member 1	Others	Others	-0.0949004	0.41553	NS	-0.17736	1	NS
ATF4P4	M1	activating transcription factor 4 pseudogene 4	Others	Others	-0.0948421	1	NS	-0.00585297	1	NS
CWC15	M1	CWC15 spliceosome associated protein homolog	Others	Others	-0.0947919	1	NS	-0.11021	1	NS
SDF4	M1	stromal cell derived factor 4	Others	Others	-0.0947703	1	NS	-0.0315479	1	NS
CDIPT	M1	CDP-diacylglycerol--inositol 3-phosphatidyltransferase	Others	Others	-0.0947376	1	NS	0.0114476	1	NS
IDH1	M1	isocitrate dehydrogenase (NADP(+)) 1	Mitochondrial respiration	aerobic respiration; cellular respiration; energy derivation by oxidation of organic compounds	-0.0947326	1	NS	0.0281864	1	NS
NCL	M1	nucleolin	Others	Others	-0.094641	1	NS	-0.0805665	1	NS
ENSG00000180211	M1		Others	Others	-0.09456	1	NS	-0.0287303	1	NS
RABIF	M1	RAB interacting factor	Others	Others	-0.0943944	1	NS	0.0280897	1	NS
DUT	M1	deoxyuridine triphosphatase	Others	Others	-0.094303	1	NS	-0.142918	1	NS
DGCR6	M1	DiGeorge syndrome critical region gene 6	Others	Others	-0.0941623	1	NS	0.0494799	1	NS
MPLKIP	M1	M-phase specific PLK1 interacting protein	Others	Others	-0.0940463	1	NS	0.0228821	1	NS
RPS27AP16	M1	RPS27A pseudogene 16	Others	Others	-0.0939396	1	NS	-0.175478	1	NS
ENSG00000255432	M1		Others	Others	-0.0937866	1	NS	-0.0288052	1	NS
DEGS1	M1	delta 4-desaturase, sphingolipid 1	Others	Others	-0.0935948	1	NS	0.0844729	1	NS
TMEM60	M1	transmembrane protein 60	Others	Others	-0.0934857	1	NS	-0.0239066	1	NS
VMA21	M1	vacuolar ATPase assembly factor VMA21	Others	Others	-0.0932618	1	NS	-0.0579729	1	NS
TMEM126B	M1	transmembrane protein 126B	Others	Others	-0.0932212	1	NS	-0.0652274	1	NS
SNRNP25	M1	small nuclear ribonucleoprotein U11/U12 subunit 25	Others	Others	-0.0932193	1	NS	0.00980979	1	NS
MED28	M1	mediator complex subunit 28	Others	Others	-0.0931765	1	NS	0.0198275	1	NS
FAM173A	M1		Others	Others	-0.0931225	1	NS	0.0515269	1	NS
ENSG00000213757	M1		Others	Others	-0.0930838	1	NS	-0.0501381	1	NS
TMEM128	M1	transmembrane protein 128	Others	Others	-0.092847	1	NS	0.042512	1	NS
NMRK1	M1	nicotinamide riboside kinase 1	Others	Others	-0.0926683	1	NS	0.0720488	1	NS
FBXL15	M1	F-box and leucine rich repeat protein 15	Others	Others	-0.0925893	1	NS	0.0115996	1	NS
SVBP	M1	small vasohibin binding protein	Others	Others	-0.0925456	1	NS	0.0807711	1	NS
SLC52A2	M1	solute carrier family 52 member 2	Others	Others	-0.0923212	1	NS	-0.0330955	1	NS
TRAPPC3	M1	trafficking protein particle complex subunit 3	Others	Others	-0.0922633	1	NS	0.011296	1	NS
ENSG00000265590	M1		Others	Others	-0.0921658	1	NS	-0.00699787	1	NS
ENSG00000253982	M1		Others	Others	-0.0919306	1	NS	0.0196843	1	NS
SNRPD3	M1	small nuclear ribonucleoprotein D3 polypeptide	Translation	ribonucleoprotein complex biogenesis	-0.0918242	1	NS	-0.0617935	1	NS
CHCHD3	M1	coiled-coil-helix-coiled-coil-helix domain containing 3	Others	Others	-0.0918188	1	NS	-0.0860705	1	NS
GPS2	M1	G protein pathway suppressor 2	Others	Others	-0.0917789	1	NS	0.0258737	1	NS
SNF8	M1	SNF8 subunit of ESCRT-II	Others	Others	-0.091652	1	NS	0.077228	1	NS
RTL8A	M1	retrotransposon Gag like 8A	Others	Others	-0.0914461	1	NS	0.0123226	1	NS
POP5	M1	POP5 homolog, ribonuclease P/MRP subunit	Translation	ribonucleoprotein complex biogenesis; ribosome biogenesis	-0.0912882	1	NS	-0.0324355	1	NS
CIB1	M1	calcium and integrin binding 1	Others	Others	-0.0911609	1	NS	-0.142125	1	NS
MLF2	M1	myeloid leukemia factor 2	Others	Others	-0.0909392	1	NS	-0.0589619	1	NS
LINC02067	M1	long intergenic non-protein coding RNA 2067	Others	Others	-0.0908466	1	NS	-0.0236559	1	NS
VPS25	M1	vacuolar protein sorting 25 homolog	Others	Others	-0.0907527	1	NS	0.0572368	1	NS
HSPA8	M1	heat shock protein family A (Hsp70) member 8	Others	Others	-0.0907076	1	NS	-0.166097	1	NS
BORCS7	M1	BLOC-1 related complex subunit 7	Others	Others	-0.0905649	1	NS	-0.00796207	1	NS
GID8	M1	GID complex subunit 8 homolog	Others	Others	-0.090518	1	NS	0.0724622	1	NS
TXNDC12	M1	thioredoxin domain containing 12	Others	Others	-0.0904275	1	NS	0.0707005	1	NS
IL6	M1	interleukin 6	Others	Others	-0.0901213	1	NS	0.0944072	1	NS
RRAGA	M1	Ras related GTP binding A	Others	Others	-0.0900637	1	NS	0.0166871	1	NS
TMEM11	M1	transmembrane protein 11	Others	Others	-0.0900276	1	NS	0.0174583	1	NS
H2AFJ	M1		Others	Others	-0.0899494	1	NS	0.0134154	1	NS
IDH3B	M1	isocitrate dehydrogenase (NAD(+)) 3 non-catalytic subunit beta	Mitochondrial respiration	aerobic respiration; cellular respiration; energy derivation by oxidation of organic compounds	-0.0898916	1	NS	0.0409358	1	NS
ARL16	M1	ADP ribosylation factor like GTPase 16	Others	Others	-0.0898773	1	NS	-0.0202379	1	NS
TPGS2	M1	tubulin polyglutamylase complex subunit 2	Others	Others	-0.0890661	1	NS	0.00694948	1	NS
PLPP5	M1	phospholipid phosphatase 5	Others	Others	-0.0888125	1	NS	-0.00518159	1	NS
C11orf54	M1	chromosome 11 open reading frame 54	Others	Others	-0.0887548	1	NS	0.0687474	1	NS
C1orf122	M1	chromosome 1 open reading frame 122	Others	Others	-0.088595	1	NS	0.178597	1	NS
CEP128	M1	centrosomal protein 128	Others	Others	-0.0884763	1	NS	0.0453949	1	NS
PYCARD	M1	PYD and CARD domain containing	Others	Others	-0.0882966	1	NS	0.0203305	1	NS
RHOA	M1	ras homolog family member A	Mitochondrial respiration	aerobic respiration; oxidative phosphorylation; cellular respiration; energy derivation by oxidation of organic compounds	-0.0879946	1	NS	0.226004	1	NS
MORN2	M1	MORN repeat containing 2	Others	Others	-0.0879293	1	NS	0.0798158	1	NS
ANP32E	M1	acidic nuclear phosphoprotein 32 family member E	Others	Others	-0.0878881	1	NS	-0.0885877	1	NS
CAPN1	M1	calpain 1	Others	Others	-0.0874974	1	NS	-0.102217	1	NS
COPE	M1	COPI coat complex subunit epsilon	Others	Others	-0.0874406	1	NS	-0.096172	1	NS
MRPL19	M1	mitochondrial ribosomal protein L19	Translation	mitochondrial translation	-0.0874089	1	NS	0.0806472	1	NS
OTUD1	M1	OTU deubiquitinase 1	Others	Others	-0.0873934	1	NS	0.0904829	1	NS
SMIM29	M1	small integral membrane protein 29	Others	Others	-0.087335	1	NS	0.0192404	1	NS
CENPB	M1	centromere protein B	Others	Others	-0.0872525	1	NS	0.0496495	1	NS
PIH1D1	M1	PIH1 domain containing 1	Translation	ribonucleoprotein complex biogenesis; ribosome biogenesis	-0.0872359	1	NS	0.0290276	1	NS
LINC00467	M1	long intergenic non-protein coding RNA 467	Others	Others	-0.0871502	1	NS	0.0890469	1	NS
CXCL13	M1	C-X-C motif chemokine ligand 13	Others	Others	-0.0870316	1	NS	0.089898	1	NS
NAP1L1	M1	nucleosome assembly protein 1 like 1	Others	Others	-0.0869143	1	NS	-0.12328	1	NS
AHSA1	M1	activator of HSP90 ATPase activity 1	Others	Others	-0.0867394	1	NS	-0.00232967	1	NS
ENSG00000261147	M1		Others	Others	-0.0865487	1	NS	0.0812395	1	NS
IFI6	M1	interferon alpha inducible protein 6	Others	Others	-0.0865309	1	NS	0.652259	1	NS
PHF5A	M1	PHD finger protein 5A	Translation	ribonucleoprotein complex biogenesis	-0.0865234	1	NS	0.0415277	1	NS
AGPAT2	M1	1-acylglycerol-3-phosphate O-acyltransferase 2	Others	Others	-0.0864362	1	NS	-0.109759	1	NS
ENSG00000273333	M1		Others	Others	-0.0861472	1	NS	-0.0103304	1	NS
GON7	M1	GON7 subunit of KEOPS complex	Others	Others	-0.0861038	1	NS	0.0435119	1	NS
PUF60	M1	poly(U) binding splicing factor 60	Translation	ribonucleoprotein complex biogenesis	-0.086047	1	NS	-0.0837256	1	NS
TP53TG1	M1	TP53 target 1	Others	Others	-0.085794	1	NS	0.0730781	1	NS
ALG5	M1	ALG5 dolichyl-phosphate beta-glucosyltransferase	Others	Others	-0.0856512	1	NS	0.147185	1	NS
NRBF2	M1	nuclear receptor binding factor 2	Others	Others	-0.0855317	1	NS	0.0510371	1	NS
PRPF31	M1	pre-mRNA processing factor 31	Translation	ribonucleoprotein complex biogenesis	-0.0853865	1	NS	0.00979003	1	NS
FAM210B	M1	family with sequence similarity 210 member B	Others	Others	-0.0853398	1	NS	-0.0169756	1	NS
COMMD5	M1	COMM domain containing 5	Others	Others	-0.0852809	1	NS	0.0623099	1	NS
SSU72	M1	SSU72 homolog, RNA polymerase II CTD phosphatase	Others	Others	-0.0852795	1	NS	0.0538459	1	NS
SLC35F1	M1	solute carrier family 35 member F1	Others	Others	-0.0849124	1	NS	-0.0552088	1	NS
TCEAL1	M1	transcription elongation factor A like 1	Others	Others	-0.084904	1	NS	0.0991812	1	NS
OCIAD1	M1	OCIA domain containing 1	Others	Others	-0.0848509	1	NS	-0.0905469	1	NS
TSR2	M1	TSR2 ribosome maturation factor	Translation	ribonucleoprotein complex biogenesis; ribosome biogenesis	-0.0846649	1	NS	0.00928253	1	NS
MPDU1	M1	mannose-P-dolichol utilization defect 1	Others	Others	-0.0843964	1	NS	0.0534101	1	NS
OAZ2	M1	ornithine decarboxylase antizyme 2	Others	Others	-0.0843085	1	NS	-0.0156577	1	NS
UQCRC1	M1	ubiquinol-cytochrome c reductase core protein 1	Mitochondrial respiration	aerobic respiration; oxidative phosphorylation; cellular respiration; ATP synthesis coupled electron transport; mitochondrial ATP synthesis coupled electron transport; energy derivation by oxidation of organic compounds	-0.0842878	1	NS	-0.0477649	1	NS
ENSG00000267686	M1		Others	Others	-0.0841373	1	NS	0.00885373	1	NS
ENSG00000169253	M1		Others	Others	-0.0841188	1	NS	-0.0772179	1	NS
CYP4V2	M1	cytochrome P450 family 4 subfamily V member 2	Others	Others	-0.0840266	1	NS	-0.00509615	1	NS
ENSG00000236439	M1		Others	Others	-0.0840141	1	NS	-0.000718116	1	NS
MZT1	M1	mitotic spindle organizing protein 1	Others	Others	-0.0836975	1	NS	0.000193092	1	NS
PCBP2	M1	poly(rC) binding protein 2	Others	Others	-0.083662	1	NS	0.0948087	1	NS
SNHG8	M1	small nucleolar RNA host gene 8	Others	Others	-0.0834302	1	NS	-0.200222	1	NS
THYN1	M1	thymocyte nuclear protein 1	Others	Others	-0.0833818	1	NS	0.0195455	1	NS
PPP1R15B	M1	protein phosphatase 1 regulatory subunit 15B	Others	Others	-0.0832549	1	NS	-0.130721	1	NS
MDH1	M1	malate dehydrogenase 1	Mitochondrial respiration	aerobic respiration; cellular respiration; energy derivation by oxidation of organic compounds	-0.0831636	1	NS	-0.117497	1	NS
TMEM150A	M1	transmembrane protein 150A	Others	Others	-0.083086	1	NS	-0.0141444	1	NS
KIF5B	M1	kinesin family member 5B	Others	Others	-0.0828953	1	NS	0.0204833	1	NS
RPIA	M1	ribose 5-phosphate isomerase A	Others	Others	-0.0828592	1	NS	0.0395899	1	NS
PFDN2	M1	prefoldin subunit 2	Others	Others	-0.0826641	1	NS	-0.20842	1	NS
WBP2	M1	WW domain binding protein 2	Others	Others	-0.0825728	1	NS	0.0723087	1	NS
DNASE2	M1	deoxyribonuclease 2, lysosomal	Others	Others	-0.0823623	1	NS	0.100497	1	NS
DEF8	M1	differentially expressed in FDCP 8 homolog	Others	Others	-0.0821109	1	NS	0.0215558	1	NS
ASNA1	M1		Others	Others	-0.0820457	1	NS	-0.0065738	1	NS
RAC1	M1	Rac family small GTPase 1	Others	Others	-0.0818068	1	NS	-0.224849	1	NS
ENSG00000267001	M1		Others	Others	-0.0816949	1	NS	0.0433372	1	NS
PIN1	M1	peptidylprolyl cis/trans isomerase, NIMA-interacting 1	Others	Others	-0.0816921	1	NS	0.00584875	1	NS
CCDC28A	M1	coiled-coil domain containing 28A	Others	Others	-0.0815764	1	NS	-0.0218434	1	NS
ENSG00000238142	M1		Others	Others	-0.0812358	1	NS	-0.0077388	1	NS
FAM104B	M1		Others	Others	-0.0811471	1	NS	0.0530191	1	NS
SLC39A7	M1	solute carrier family 39 member 7	Others	Others	-0.080996	1	NS	-0.0131771	1	NS
NUDT5	M1	nudix hydrolase 5	Others	Others	-0.0808933	1	NS	0.235078	1	NS
SLC48A1	M1	solute carrier family 48 member 1	Others	Others	-0.0808367	1	NS	-0.0599501	1	NS
CBR1	M1	carbonyl reductase 1	Others	Others	-0.0804984	1	NS	0.000124247	1	NS
ENSG00000269967	M1		Others	Others	-0.0802172	1	NS	-0.00215552	1	NS
RPSAP12	M1	ribosomal protein SA pseudogene 12	Others	Others	-0.0801416	1	NS	-0.00638334	1	NS
THAP4	M1	THAP domain containing 4	Others	Others	-0.0800842	1	NS	0.0449543	1	NS
TPGS1	M1	tubulin polyglutamylase complex subunit 1	Others	Others	-0.0800748	1	NS	0.0484595	1	NS
CTBP1	M1	C-terminal binding protein 1	Others	Others	-0.0799406	1	NS	0.0904078	1	NS
FABP5P2	M1	fatty acid binding protein 5 pseudogene 2	Others	Others	-0.0798759	1	NS	0.403237	1	NS
FTH1P7	M1	ferritin heavy chain 1 pseudogene 7	Others	Others	-0.079787	1	NS	0.0946563	1	NS
SURF2	M1	surfeit 2	Others	Others	-0.0797528	1	NS	0.0247022	1	NS
CMPK1	M1	cytidine/uridine monophosphate kinase 1	Others	Others	-0.0796069	1	NS	0.057496	1	NS
SHMT2	M1	serine hydroxymethyltransferase 2	Mitochondrial respiration; Translation	aerobic respiration; oxidative phosphorylation; cellular respiration; mitochondrial translation; energy derivation by oxidation of organic compounds	-0.0795573	1	NS	0.0358836	1	NS
ENSG00000228665	M1		Others	Others	-0.0794412	1	NS	0.0752343	1	NS
SPCS2	M1	signal peptidase complex subunit 2	Others	Others	-0.0794339	1	NS	-0.134088	1	NS
GSDMD	M1	gasdermin D	Others	Others	-0.0792898	1	NS	0.00433094	1	NS
YBEY	M1	ybeY metalloendoribonuclease	Translation	ribonucleoprotein complex biogenesis; ribosome biogenesis	-0.0791502	1	NS	0.0450172	1	NS
TWISTNB	M1		Others	Others	-0.078765	1	NS	0.0375924	1	NS
GRINA	M1	glutamate ionotropic receptor NMDA type subunit associated protein 1	Others	Others	-0.0786756	1	NS	0.111165	1	NS
GCA	M1	grancalcin	Others	Others	-0.0784887	1	NS	0.192291	1	NS
TRIP6	M1	thyroid hormone receptor interactor 6	Others	Others	-0.07848	1	NS	-0.000330776	1	NS
POP7	M1	POP7 homolog, ribonuclease P/MRP subunit	Translation	ribonucleoprotein complex biogenesis; ribosome biogenesis	-0.0781842	1	NS	0.0513949	1	NS
MSRB2	M1	methionine sulfoxide reductase B2	Others	Others	-0.0780646	1	NS	0.0604378	1	NS
ENSG00000269242	M1		Others	Others	-0.0779243	1	NS	0.051208	1	NS
CH25H	M1	cholesterol 25-hydroxylase	Others	Others	-0.0774391	1	NS	-0.0285602	1	NS
FGFR1OP2	M1	FGFR1 oncogene partner 2	Others	Others	-0.0773756	1	NS	0.00237137	1	NS
SNAPIN	M1	SNAP associated protein	Others	Others	-0.0773091	1	NS	0.0487147	1	NS
KANSL1-AS1	M1	KANSL1 antisense RNA 1	Others	Others	-0.0772904	1	NS	0.078191	1	NS
C8orf33	M1	chromosome 8 open reading frame 33	Others	Others	-0.0771948	1	NS	-0.00560489	1	NS
CISD2	M1	CDGSH iron sulfur domain 2	Others	Others	-0.0771059	1	NS	-0.0894774	1	NS
DBNL	M1	drebrin like	Others	Others	-0.0770699	1	NS	-0.0408325	1	NS
MPZL2	M1	myelin protein zero like 2	Others	Others	-0.0767802	1	NS	-0.172452	1	NS
SELENON	M1	selenoprotein N	Others	Others	-0.0767376	1	NS	0.0646387	1	NS
MRPS12	M1	mitochondrial ribosomal protein S12	Translation	mitochondrial translation	-0.0766807	1	NS	0.039178	1	NS
GGACT	M1	gamma-glutamylamine cyclotransferase	Others	Others	-0.0766248	1	NS	-0.0410148	1	NS
ELP6	M1	elongator acetyltransferase complex subunit 6	Others	Others	-0.0765546	1	NS	0.0983417	1	NS
TCTA	M1	T cell leukemia translocation altered	Others	Others	-0.076439	1	NS	0.0411445	1	NS
SLIRP	M1	SRA stem-loop interacting RNA binding protein	Others	Others	-0.0762259	1	NS	0.0463735	1	NS
SPRY1	M1	sprouty RTK signaling antagonist 1	Others	Others	-0.0761684	1	NS	0.00508613	1	NS
HAUS1	M1	HAUS augmin like complex subunit 1	Others	Others	-0.0761024	1	NS	0.0148234	1	NS
DR1	M1	down-regulator of transcription 1	Others	Others	-0.0760992	1	NS	-0.00128929	1	NS
ENSG00000213315	M1		Others	Others	-0.0760777	1	NS	-0.168326	1	NS
MOAP1	M1	modulator of apoptosis 1	Others	Others	-0.0760721	1	NS	0.0650417	1	NS
PIGC	M1	phosphatidylinositol glycan anchor biosynthesis class C	Others	Others	-0.0758679	1	NS	0.0616515	1	NS
YPEL5	M1	yippee like 5	Others	Others	-0.0758081	1	NS	-0.0436715	1	NS
IK	M1	IK cytokine	Others	Others	-0.0756995	1	NS	0.000268878	1	NS
ABHD16A	M1	abhydrolase domain containing 16A, phospholipase	Others	Others	-0.0755236	1	NS	-0.0323441	1	NS
CAMLG	M1	calcium modulating ligand	Others	Others	-0.0754193	1	NS	-0.070956	1	NS
ARHGAP4	M1	Rho GTPase activating protein 4	Others	Others	-0.0753508	1	NS	-0.10518	1	NS
MAP3K11	M1	mitogen-activated protein kinase kinase kinase 11	Others	Others	-0.0753316	1	NS	0.101394	1	NS
TMEM18	M1	transmembrane protein 18	Others	Others	-0.0753226	1	NS	-0.005152	1	NS
LINC00667	M1	long intergenic non-protein coding RNA 667	Others	Others	-0.0752006	1	NS	0.00773619	1	NS
AIMP1	M1	aminoacyl tRNA synthetase complex interacting multifunctional protein 1	Others	Others	-0.0749054	1	NS	0.0235371	1	NS
MRPS2	M1	mitochondrial ribosomal protein S2	Translation	ribonucleoprotein complex biogenesis; ribosome biogenesis; mitochondrial translation	-0.0747438	1	NS	0.0257445	1	NS
KRCC1	M1	lysine rich coiled-coil 1	Others	Others	-0.0747427	1	NS	0.0515758	1	NS
FIBP	M1	FGF1 intracellular binding protein	Others	Others	-0.0746271	1	NS	0.0249277	1	NS
POLR2G	M1	RNA polymerase II subunit G	Others	Others	-0.0746081	1	NS	0.00341087	1	NS
DNAJA2	M1	DnaJ heat shock protein family (Hsp40) member A2	Others	Others	-0.0745163	1	NS	-0.0580646	1	NS
PCNP	M1	PEST proteolytic signal containing nuclear protein	Others	Others	-0.0742824	1	NS	-0.00455253	1	NS
CCRL2	M1	C-C motif chemokine receptor like 2	Others	Others	-0.0741854	1	NS	0.0713753	1	NS
FAH	M1	fumarylacetoacetate hydrolase	Others	Others	-0.0740676	1	NS	0.0307743	1	NS
C9orf78	M1	chromosome 9 open reading frame 78	Others	Others	-0.0740651	1	NS	0.0213539	1	NS
THAP12	M1	THAP domain containing 12	Others	Others	-0.0739049	1	NS	-0.0198692	1	NS
ENSG00000256206	M1		Others	Others	-0.0737379	1	NS	-0.105141	1	NS
U2AF1L5	M1		Others	Others	-0.0735012	1	NS	-0.0515966	1	NS
MRPL38	M1	mitochondrial ribosomal protein L38	Translation	mitochondrial translation	-0.0734827	1	NS	0.125053	1	NS
ENSG00000227077	M1		Others	Others	-0.073366	1	NS	-0.0289343	1	NS
HSD17B12	M1	hydroxysteroid 17-beta dehydrogenase 12	Others	Others	-0.0733219	1	NS	-0.0369202	1	NS
SMPDL3A	M1	sphingomyelin phosphodiesterase acid like 3A	Others	Others	-0.0732725	1	NS	0.000773347	1	NS
PITHD1	M1	PITH domain containing 1	Others	Others	-0.0730211	1	NS	0.00619607	1	NS
FRG1	M1	FSHD region gene 1	Translation	ribonucleoprotein complex biogenesis; ribosome biogenesis	-0.0729365	1	NS	0.0337878	1	NS
MLEC	M1	malectin	Others	Others	-0.0727023	1	NS	-0.0473878	1	NS
SPCS2P4	M1	signal peptidase complex subunit 2 pseudogene 4	Others	Others	-0.0725808	1	NS	-0.0697172	1	NS
SLC50A1	M1	solute carrier family 50 member 1	Others	Others	-0.0724904	1	NS	0.0579813	1	NS
RBMX2	M1	RNA binding motif protein X-linked 2	Translation	ribonucleoprotein complex biogenesis	-0.072333	1	NS	0.0259665	1	NS
MXD4	M1	MAX dimerization protein 4	Others	Others	-0.0723051	1	NS	-0.029359	1	NS
ITGAE	M1	integrin subunit alpha E	Others	Others	-0.0721308	1	NS	0.0148436	1	NS
PEPD	M1	peptidase D	Others	Others	-0.0719255	1	NS	0.0558325	1	NS
HEIH	M1	hepatocellular carcinoma up-regulated EZH2-associated long non-coding RNA	Others	Others	-0.0719014	1	NS	0.0431102	1	NS
TEN1	M1	TEN1 subunit of CST complex	Others	Others	-0.0718187	1	NS	0.234177	1	NS
GATD3A	M1		Others	Others	-0.0717322	1	NS	0.0816145	1	NS
G0S2	M1	G0/G1 switch 2	Others	Others	-0.0716692	1	NS	-0.344593	1	NS
ENSG00000267952	M1		Others	Others	-0.0716531	1	NS	0.0194829	1	NS
ARL3	M1	ADP ribosylation factor like GTPase 3	Others	Others	-0.0713798	1	NS	-0.0155943	1	NS
CCS	M1	copper chaperone for superoxide dismutase	Others	Others	-0.0713127	1	NS	0.00317195	1	NS
RBM42	M1	RNA binding motif protein 42	Others	Others	-0.0712853	1	NS	0.0434711	1	NS
ZNF672	M1	zinc finger protein 672	Others	Others	-0.0711608	1	NS	-0.025145	1	NS
PBXIP1	M1	PBX homeobox interacting protein 1	Others	Others	-0.0711117	1	NS	-0.018467	1	NS
CCDC115	M1	coiled-coil domain containing 115	Others	Others	-0.0710782	1	NS	0.0505774	1	NS
TIMM10	M1	translocase of inner mitochondrial membrane 10	Others	Others	-0.0706977	1	NS	0.041071	1	NS
EMC4	M1	ER membrane protein complex subunit 4	Others	Others	-0.0706871	1	NS	0.0756693	1	NS
SLX1B	M1	SLX1 homolog B, structure-specific endonuclease subunit	Others	Others	-0.0705776	1	NS	0.123662	1	NS
HMGB1P10	M1	high mobility group box 1 pseudogene 10	Others	Others	-0.0705636	1	NS	-0.00664749	1	NS
PSMC3	M1	proteasome 26S subunit, ATPase 3	Others	Others	-0.0705608	1	NS	0.029526	1	NS
BTD	M1	biotinidase	Others	Others	-0.0704657	1	NS	0.0948196	1	NS
FAAP20	M1	FA core complex associated protein 20	Others	Others	-0.0703803	1	NS	-0.00152204	1	NS
FURIN	M1	furin, paired basic amino acid cleaving enzyme	Others	Others	-0.0700632	1	NS	0.0190344	1	NS
DCAF10	M1	DDB1 and CUL4 associated factor 10	Others	Others	-0.0699091	1	NS	0.0417985	1	NS
ABHD13	M1	abhydrolase domain containing 13	Others	Others	-0.0698382	1	NS	-0.0375769	1	NS
NDUFB4P12	M1	NADH:ubiquinone oxidoreductase subunit B4 pseudogene 12	Others	Others	-0.0696551	1	NS	-0.049176	1	NS
S100A6	M1	S100 calcium binding protein A6	Others	Others	-0.0695659	7.17853e-08	Down	-0.588461	1	NS
ENSG00000255835	M1		Others	Others	-0.0695067	1	NS	0.0119419	1	NS
TERF1	M1	telomeric repeat binding factor 1	Others	Others	-0.0694099	1	NS	0.0281186	1	NS
NIPSNAP3A	M1	nipsnap homolog 3A	Others	Others	-0.0693388	1	NS	0.0603907	1	NS
RPL37P2	M1	ribosomal protein L37 pseudogene 2	Others	Others	-0.0691156	1	NS	-0.0200911	1	NS
SIGIRR	M1	single Ig and TIR domain containing	Others	Others	-0.069007	1	NS	0.056033	1	NS
SDF2	M1	stromal cell derived factor 2	Others	Others	-0.0687985	1	NS	0.0117056	1	NS
COPS3	M1	COP9 signalosome subunit 3	Others	Others	-0.0687571	1	NS	0.0635841	1	NS
MEA1	M1	male-enhanced antigen 1	Others	Others	-0.06874	1	NS	0.0368724	1	NS
FBXL3	M1	F-box and leucine rich repeat protein 3	Others	Others	-0.0687223	1	NS	0.05351	1	NS
TMF1	M1	TATA element modulatory factor 1	Others	Others	-0.0686605	1	NS	-0.00251359	1	NS
SMARCD2	M1	SWI/SNF related, matrix associated, actin dependent regulator of chromatin, subfamily d, member 2	Others	Others	-0.0685931	1	NS	0.0114172	1	NS
RING1	M1	ring finger protein 1	Others	Others	-0.0685685	1	NS	-0.0123362	1	NS
BABAM1	M1	BRISC and BRCA1 A complex member 1	Others	Others	-0.0685609	1	NS	0.00859556	1	NS
FASTK	M1	Fas activated serine/threonine kinase	Others	Others	-0.0685378	1	NS	0.061071	1	NS
GTF2A2	M1	general transcription factor IIA subunit 2	Others	Others	-0.0684652	1	NS	-0.0296587	1	NS
DTX3L	M1	deltex E3 ubiquitin ligase 3L	Others	Others	-0.0683587	1	NS	0.0224475	1	NS
MANBAL	M1	mannosidase beta like	Others	Others	-0.0681579	1	NS	0.0475429	1	NS
GYG1	M1	glycogenin 1	Mitochondrial respiration	energy derivation by oxidation of organic compounds	-0.0679448	1	NS	0.0913864	1	NS
POMP	M1	proteasome maturation protein	Others	Others	-0.0679359	1	NS	-0.179842	1	NS
GTF3A	M1	general transcription factor IIIA	Translation	ribonucleoprotein complex biogenesis; ribosome biogenesis	-0.0676513	1	NS	-0.0295678	1	NS
IMP3	M1	IMP U3 small nucleolar ribonucleoprotein 3	Translation	ribonucleoprotein complex biogenesis; ribosome biogenesis	-0.067494	1	NS	-0.0107857	1	NS
PEX16	M1	peroxisomal biogenesis factor 16	Others	Others	-0.0673303	1	NS	0.0223642	1	NS
PMAIP1	M1	phorbol-12-myristate-13-acetate-induced protein 1	Others	Others	-0.067266	1	NS	0.00552658	1	NS
SERPINB6	M1	serpin family B member 6	Others	Others	-0.0672584	1	NS	0.0710916	1	NS
TRIAP1	M1	TP53 regulated inhibitor of apoptosis 1	Others	Others	-0.0671286	1	NS	0.00463715	1	NS
FLYWCH2	M1	FLYWCH family member 2	Others	Others	-0.0669886	1	NS	0.0411052	1	NS
SPRY2	M1	sprouty RTK signaling antagonist 2	Others	Others	-0.066768	1	NS	-0.0168413	1	NS
CCDC159	M1	coiled-coil domain containing 159	Others	Others	-0.0667245	1	NS	0.0938006	1	NS
COQ10B	M1	coenzyme Q10B	Mitochondrial respiration	cellular respiration; energy derivation by oxidation of organic compounds	-0.0667227	1	NS	0.132089	1	NS
SDHB	M1	succinate dehydrogenase complex iron sulfur subunit B	Mitochondrial respiration	aerobic respiration; oxidative phosphorylation; cellular respiration; ATP synthesis coupled electron transport; mitochondrial ATP synthesis coupled electron transport; energy derivation by oxidation of organic compounds	-0.0666787	1	NS	0.0140236	1	NS
PFKL	M1	phosphofructokinase, liver type	Others	Others	-0.0666605	1	NS	0.082475	1	NS
CARD19	M1	caspase recruitment domain family member 19	Others	Others	-0.0666012	1	NS	-0.0417747	1	NS
RPL34P18	M1	ribosomal protein L34 pseudogene 18	Others	Others	-0.0665192	1	NS	-0.148607	1	NS
MED30	M1	mediator complex subunit 30	Others	Others	-0.0664777	1	NS	-0.00310809	1	NS
FKBP3	M1	FKBP prolyl isomerase 3	Others	Others	-0.066464	1	NS	0.0488739	1	NS
RABL6	M1	RAB, member RAS oncogene family like 6	Others	Others	-0.06615	1	NS	0.038463	1	NS
ENSG00000243181	M1		Others	Others	-0.0661365	1	NS	-0.0765674	1	NS
ZFYVE21	M1	zinc finger FYVE-type containing 21	Others	Others	-0.0660925	1	NS	0.0263536	1	NS
ARV1	M1	ARV1 homolog, fatty acid homeostasis modulator	Others	Others	-0.0660812	1	NS	-0.0337114	1	NS
UBLCP1	M1	ubiquitin like domain containing CTD phosphatase 1	Others	Others	-0.0660165	1	NS	-0.000221583	1	NS
PDZD11	M1	PDZ domain containing 11	Others	Others	-0.0659339	1	NS	-0.0194053	1	NS
SC5D	M1	sterol-C5-desaturase	Others	Others	-0.0659331	1	NS	-0.0421002	1	NS
LAGE3	M1	L antigen family member 3	Others	Others	-0.0658399	1	NS	-0.034137	1	NS
TADA3	M1	transcriptional adaptor 3	Others	Others	-0.0656669	1	NS	0.000303999	1	NS
REXO2	M1	RNA exonuclease 2	Others	Others	-0.0656435	1	NS	-0.0737889	1	NS
CKS1B	M1	CDC28 protein kinase regulatory subunit 1B	Others	Others	-0.0654816	1	NS	-0.0394992	1	NS
SSR3	M1	signal sequence receptor subunit 3	Others	Others	-0.0654349	1	NS	-0.154339	1	NS
POLE3	M1	DNA polymerase epsilon 3, accessory subunit	Others	Others	-0.0651888	1	NS	0.048772	1	NS
RPS2P4	M1	ribosomal protein S2 pseudogene 4	Others	Others	-0.0650424	1	NS	-0.0220631	1	NS
HSPBP1	M1	HSPA (Hsp70) binding protein 1	Others	Others	-0.065042	1	NS	0.111048	1	NS
METTL23	M1	methyltransferase 23, arginine	Others	Others	-0.0649556	1	NS	0.0893465	1	NS
ENSG00000258077	M1		Others	Others	-0.0648973	1	NS	0.0215701	1	NS
SNX5	M1	sorting nexin 5	Others	Others	-0.0648673	1	NS	-0.017263	1	NS
KIAA1191	M1	KIAA1191	Others	Others	-0.0648278	1	NS	0.0128224	1	NS
ZNF271P	M1	zinc finger protein 271, pseudogene	Others	Others	-0.064738	1	NS	-0.0428641	1	NS
SMIM27	M1	small integral membrane protein 27	Others	Others	-0.0645357	1	NS	0.0965772	1	NS
PSMB8	M1	proteasome 20S subunit beta 8	Others	Others	-0.0644519	1	NS	0.072209	1	NS
SERBP1	M1	SERPINE1 mRNA binding protein 1	Others	Others	-0.0644265	1	NS	-0.144944	1	NS
CALM3	M1	calmodulin 3	Others	Others	-0.0643763	1	NS	-0.0324854	1	NS
ACTR1B	M1	actin related protein 1B	Others	Others	-0.0642882	1	NS	0.039566	1	NS
ALAS1	M1	5'-aminolevulinate synthase 1	Others	Others	-0.0640568	1	NS	0.0886917	1	NS
RAD23A	M1	RAD23 homolog A, nucleotide excision repair protein	Others	Others	-0.063943	1	NS	-0.0328645	1	NS
OCEL1	M1	occludin/ELL domain containing 1	Others	Others	-0.0639182	1	NS	0.0100549	1	NS
ICMT	M1	isoprenylcysteine carboxyl methyltransferase	Others	Others	-0.0638478	1	NS	0.0114659	1	NS
LRRC47	M1	leucine rich repeat containing 47	Others	Others	-0.0637902	1	NS	0.0162322	1	NS
CCDC90B	M1	coiled-coil domain containing 90B	Others	Others	-0.0635884	1	NS	0.0797938	1	NS
SNRNP27	M1	small nuclear ribonucleoprotein U4/U6.U5 subunit 27	Others	Others	-0.0634328	1	NS	-0.00678379	1	NS
MKKS	M1	MKKS centrosomal shuttling protein	Others	Others	-0.0634146	1	NS	-0.0351287	1	NS
SNRPEP2	M1	SNRPE pseudogene 2	Others	Others	-0.0633108	1	NS	-0.047079	1	NS
CCDC25	M1	coiled-coil domain containing 25	Others	Others	-0.0628354	1	NS	0.0656155	1	NS
SDHAF3	M1	succinate dehydrogenase complex assembly factor 3	Others	Others	-0.0627054	1	NS	0.0119979	1	NS
ENOPH1	M1	enolase-phosphatase 1	Others	Others	-0.062704	1	NS	0.0723829	1	NS
TMEM101	M1	transmembrane protein 101	Others	Others	-0.0626097	1	NS	-0.00971561	1	NS
RNF187	M1	ring finger protein 187	Others	Others	-0.0626092	1	NS	0.104568	1	NS
UNC93B1	M1	unc-93 homolog B1, TLR signaling regulator	Others	Others	-0.0622249	1	NS	0.0187312	1	NS
DRAP1	M1	DR1 associated protein 1	Others	Others	-0.0621533	1	NS	0.0327736	1	NS
DNAJB2	M1	DnaJ heat shock protein family (Hsp40) member B2	Others	Others	-0.0620821	1	NS	-0.0133277	1	NS
ENSG00000234004	M1		Others	Others	-0.0620589	1	NS	-0.00944237	1	NS
HMG20B	M1	high mobility group 20B	Others	Others	-0.0620555	1	NS	-0.0207782	1	NS
TPRN	M1	taperin	Others	Others	-0.0619278	1	NS	0.010068	1	NS
SMPD1	M1	sphingomyelin phosphodiesterase 1	Others	Others	-0.0619208	1	NS	0.0858992	1	NS
HLA-DOA	M1	major histocompatibility complex, class II, DO alpha	Others	Others	-0.061755	1	NS	-0.0247163	1	NS
MRPS23	M1	mitochondrial ribosomal protein S23	Translation	mitochondrial translation	-0.0615591	1	NS	0.0992033	1	NS
YWHAB	M1	tyrosine 3-monooxygenase/tryptophan 5-monooxygenase activation protein beta	Others	Others	-0.0615312	1	NS	-0.134174	1	NS
OXLD1	M1	oxidoreductase like domain containing 1	Others	Others	-0.0615196	1	NS	0.015459	1	NS
HLA-DMB	M1	major histocompatibility complex, class II, DM beta	Others	Others	-0.0614753	1	NS	0.00252859	1	NS
ENSG00000260729	M1		Others	Others	-0.0613733	1	NS	0.0542467	1	NS
RPL23AP2	M1	ribosomal protein L23a pseudogene 2	Others	Others	-0.0612944	1	NS	-0.0514513	1	NS
SPCS3	M1	signal peptidase complex subunit 3	Others	Others	-0.0611696	1	NS	-0.146907	1	NS
ZNF24	M1	zinc finger protein 24	Others	Others	-0.061091	1	NS	0.00616339	1	NS
DDX1	M1	DEAD-box helicase 1	Translation	ribonucleoprotein complex biogenesis	-0.060963	1	NS	0.0846295	1	NS
ZSCAN16-AS1	M1	ZSCAN16 antisense RNA 1	Others	Others	-0.0608947	1	NS	-0.0780062	1	NS
MZT2A	M1	mitotic spindle organizing protein 2A	Others	Others	-0.0606245	1	NS	0.0844208	1	NS
COMMD3-BMI1	M1	COMMD3-BMI1 readthrough	Others	Others	-0.0605492	1	NS	-0.000997275	1	NS
VDAC1	M1	voltage dependent anion channel 1	Others	Others	-0.0605242	1	NS	-0.190595	1	NS
FAM207A	M1		Others	Others	-0.0604671	1	NS	-0.0121863	1	NS
YIPF5	M1	Yip1 domain family member 5	Others	Others	-0.0604042	1	NS	0.0330222	1	NS
AKIP1	M1	A-kinase interacting protein 1	Others	Others	-0.060258	1	NS	0.0550466	1	NS
TMA16	M1	translation machinery associated 16 homolog	Translation	ribonucleoprotein complex biogenesis; ribosome biogenesis	-0.0602404	1	NS	0.0990348	1	NS
EIF4G1	M1	eukaryotic translation initiation factor 4 gamma 1	Translation	cytoplasmic translation	-0.0600623	1	NS	-0.00824093	1	NS
FAM136A	M1	family with sequence similarity 136 member A	Others	Others	-0.0600146	1	NS	-0.0278822	1	NS
RHBDD2	M1	rhomboid domain containing 2	Others	Others	-0.0599612	1	NS	-0.0209984	1	NS
CCNDBP1	M1	cyclin D1 binding protein 1	Others	Others	-0.0599612	1	NS	0.20934	1	NS
HBEGF	M1	heparin binding EGF like growth factor	Others	Others	-0.0598923	1	NS	-0.0306205	1	NS
TMED3	M1	transmembrane p24 trafficking protein 3	Others	Others	-0.0597716	1	NS	-0.0634425	1	NS
POLR3H	M1	RNA polymerase III subunit H	Others	Others	-0.0597179	1	NS	0.0701097	1	NS
ADGRE3	M1	adhesion G protein-coupled receptor E3	Others	Others	-0.0596758	1	NS	-0.0899164	1	NS
MRPL24	M1	mitochondrial ribosomal protein L24	Translation	mitochondrial translation	-0.0596127	1	NS	-0.0137937	1	NS
CCDC144B	M1		Others	Others	-0.0594248	1	NS	-0.00698378	1	NS
DDX24	M1	DEAD-box helicase 24	Others	Others	-0.0593353	1	NS	0.12036	1	NS
PFDN6	M1	prefoldin subunit 6	Others	Others	-0.0593294	1	NS	-0.00462618	1	NS
FUNDC2	M1	FUN14 domain containing 2	Others	Others	-0.0592974	1	NS	0.048515	1	NS
EAF1	M1	ELL associated factor 1	Others	Others	-0.0591579	1	NS	-0.000550317	1	NS
MDN1	M1	midasin AAA ATPase 1	Translation	ribonucleoprotein complex biogenesis; ribosome biogenesis	-0.059132	1	NS	0.057249	1	NS
EPN1	M1	epsin 1	Others	Others	-0.0586709	1	NS	-0.0207931	1	NS
NUDT21	M1	nudix hydrolase 21	Translation	ribonucleoprotein complex biogenesis	-0.0585094	1	NS	-0.0440482	1	NS
APEX1	M1	apurinic/apyrimidinic endodeoxyribonuclease 1	Others	Others	-0.0584736	1	NS	0.147838	1	NS
TAF7	M1	TATA-box binding protein associated factor 7	Others	Others	-0.0584524	1	NS	-0.0981953	1	NS
MITD1	M1	microtubule interacting and trafficking domain containing 1	Others	Others	-0.0584382	1	NS	0.119035	1	NS
SF3A1	M1	splicing factor 3a subunit 1	Translation	ribonucleoprotein complex biogenesis	-0.0584297	1	NS	0.0107075	1	NS
DUSP2	M1	dual specificity phosphatase 2	Others	Others	-0.0584135	1	NS	-0.00954976	1	NS
YTHDF2	M1	YTH N6-methyladenosine RNA binding protein F2	Translation	cytoplasmic translation; ribonucleoprotein complex biogenesis; ribosome biogenesis	-0.0582723	1	NS	0.0449229	1	NS
DHRS7	M1	dehydrogenase/reductase 7	Others	Others	-0.0581783	1	NS	-0.00893626	1	NS
ATP2B1-AS1	M1	ATP2B1 antisense RNA 1	Others	Others	-0.0581305	1	NS	-0.0119543	1	NS
DDT	M1	D-dopachrome tautomerase	Others	Others	-0.0580875	1	NS	0.110277	1	NS
FAM162A	M1	family with sequence similarity 162 member A	Others	Others	-0.0580767	1	NS	-0.0469418	1	NS
PPT1	M1	palmitoyl-protein thioesterase 1	Others	Others	-0.0580653	1	NS	0.050915	1	NS
CCNG1	M1	cyclin G1	Others	Others	-0.0579343	1	NS	0.0208273	1	NS
ABHD17A	M1	abhydrolase domain containing 17A, depalmitoylase	Others	Others	-0.0578545	1	NS	0.0303443	1	NS
SARAF	M1	store-operated calcium entry associated regulatory factor	Others	Others	-0.0577856	1	NS	-0.176245	1	NS
UBQLN2	M1	ubiquilin 2	Others	Others	-0.0577855	1	NS	0.130746	1	NS
GMPR2	M1	guanosine monophosphate reductase 2	Others	Others	-0.0576836	1	NS	0.0100648	1	NS
RNF139	M1	ring finger protein 139	Others	Others	-0.0575813	1	NS	0.0418459	1	NS
TWF1	M1	twinfilin actin binding protein 1	Others	Others	-0.0571518	1	NS	0.0401798	1	NS
UBE2L6	M1	ubiquitin conjugating enzyme E2 L6	Others	Others	-0.0571219	1	NS	0.0399969	1	NS
TMEM218	M1	transmembrane protein 218	Others	Others	-0.0570982	1	NS	0.00588026	1	NS
ENSG00000249492	M1		Others	Others	-0.057067	1	NS	0.0322501	1	NS
MRPL21	M1	mitochondrial ribosomal protein L21	Translation	mitochondrial translation	-0.0570118	1	NS	0.0251218	1	NS
ISOC2	M1	isochorismatase domain containing 2	Others	Others	-0.0568482	1	NS	0.00703778	1	NS
NACA4P	M1	NACA family member 4, pseudogene	Others	Others	-0.0566487	1	NS	0.016914	1	NS
RPL12P4	M1	ribosomal protein L12 pseudogene 4	Others	Others	-0.0566024	1	NS	-0.0306616	1	NS
PPIAP31	M1	peptidylprolyl isomerase A pseudogene 31	Others	Others	-0.0565133	1	NS	0.000627293	1	NS
COA5	M1	cytochrome c oxidase assembly factor 5	Others	Others	-0.0562254	1	NS	0.00817023	1	NS
PCK2	M1	phosphoenolpyruvate carboxykinase 2, mitochondrial	Others	Others	-0.0561821	1	NS	0.0727428	1	NS
ALG3	M1	ALG3 alpha-1,3- mannosyltransferase	Others	Others	-0.0560253	1	NS	-0.0274279	1	NS
UBA1	M1	ubiquitin like modifier activating enzyme 1	Others	Others	-0.0558934	1	NS	0.0757766	1	NS
PDHA1	M1	pyruvate dehydrogenase E1 subunit alpha 1	Mitochondrial respiration	aerobic respiration; cellular respiration; energy derivation by oxidation of organic compounds	-0.0558477	1	NS	0.0275501	1	NS
MRPL13	M1	mitochondrial ribosomal protein L13	Translation	mitochondrial translation	-0.0558022	1	NS	-0.0675989	1	NS
VAMP3	M1	vesicle associated membrane protein 3	Others	Others	-0.0556982	1	NS	0.042653	1	NS
TMEM242	M1	transmembrane protein 242	Others	Others	-0.0555786	1	NS	0.0392391	1	NS
PPP4C	M1	protein phosphatase 4 catalytic subunit	Others	Others	-0.0554928	1	NS	-0.0583594	1	NS
CRIP1	M1	cysteine rich protein 1	Others	Others	-0.0553269	1	NS	-0.245847	1	NS
SET	M1	SET nuclear proto-oncogene	Others	Others	-0.05508	1	NS	0.011771	1	NS
ENSG00000238072	M1		Others	Others	-0.0549338	1	NS	0.0667389	1	NS
RPL10AP2	M1	ribosomal protein L10a pseudogene 2	Others	Others	-0.0549029	1	NS	-0.0782821	1	NS
DHRS4-AS1	M1	DHRS4 antisense RNA 1	Others	Others	-0.0548469	1	NS	0.0177582	1	NS
APEH	M1	acylaminoacyl-peptide hydrolase	Others	Others	-0.0547532	1	NS	0.0835642	1	NS
THSD4-AS1	M1	THSD4 antisense RNA 1	Others	Others	-0.0545145	1	NS	-0.0332812	1	NS
RNPEPL1	M1	arginyl aminopeptidase like 1	Others	Others	-0.0543361	1	NS	-0.0314906	1	NS
TAPBP	M1	TAP binding protein	Others	Others	-0.0541425	1	NS	0.0327891	1	NS
CYB5R1	M1	cytochrome b5 reductase 1	Others	Others	-0.054106	1	NS	-0.0480315	1	NS
PRMT2	M1	protein arginine methyltransferase 2	Others	Others	-0.0538774	1	NS	0.051319	1	NS
ENSG00000283117	M1		Others	Others	-0.0538761	1	NS	-0.178741	1	NS
PSMB2	M1	proteasome 20S subunit beta 2	Others	Others	-0.0538222	1	NS	-0.0741428	1	NS
DDX49	M1	DEAD-box helicase 49	Translation	ribonucleoprotein complex biogenesis; ribosome biogenesis	-0.0536687	1	NS	0.00648513	1	NS
RPL37P6	M1	ribosomal protein L37 pseudogene 6	Others	Others	-0.0536431	1	NS	-0.0780807	1	NS
H3F3C	M1		Others	Others	-0.0529961	1	NS	-0.0638191	1	NS
DPH3	M1	diphthamide biosynthesis 3	Others	Others	-0.0529948	1	NS	-0.0677933	1	NS
MAPKAPK5-AS1	M1	MAPKAPK5 antisense RNA 1	Others	Others	-0.0529772	1	NS	-0.0402463	1	NS
ENSG00000249590	M1		Others	Others	-0.052812	1	NS	0.0743812	1	NS
ARPC5L	M1	actin related protein 2/3 complex subunit 5 like	Others	Others	-0.0526155	1	NS	0.0846647	1	NS
ENSG00000267140	M1		Others	Others	-0.0524451	1	NS	-0.11759	1	NS
SRPRA	M1	SRP receptor subunit alpha	Others	Others	-0.052374	1	NS	0.117498	1	NS
HCST	M1	hematopoietic cell signal transducer	Others	Others	-0.0520132	1	NS	-0.0217812	1	NS
AIDA	M1	axin interactor, dorsalization associated	Others	Others	-0.0519384	1	NS	0.0832492	1	NS
HNRNPA3	M1	heterogeneous nuclear ribonucleoprotein A3	Others	Others	-0.0518524	1	NS	0.0143272	1	NS
MRPL47	M1	mitochondrial ribosomal protein L47	Translation	mitochondrial translation	-0.0517361	1	NS	-0.0635117	1	NS
ENSG00000240652	M1		Others	Others	-0.0512286	1	NS	-0.0504198	1	NS
VDAC3	M1	voltage dependent anion channel 3	Others	Others	-0.0507076	1	NS	-0.00658493	1	NS
G6PC3	M1	glucose-6-phosphatase catalytic subunit 3	Others	Others	-0.0504958	1	NS	-0.00686437	1	NS
RNF13	M1	ring finger protein 13	Others	Others	-0.0503888	1	NS	0.0413792	1	NS
DDX41	M1	DEAD-box helicase 41	Others	Others	-0.0502757	1	NS	-0.00948814	1	NS
ZNF581	M1	zinc finger protein 581	Others	Others	-0.0502342	1	NS	0.0242378	1	NS
GINM1	M1	glycosylated integral membrane protein 1	Others	Others	-0.0500815	1	NS	-0.0293939	1	NS
CHTOP	M1	chromatin target of PRMT1	Others	Others	-0.0500195	1	NS	0.0491696	1	NS
DYNLT3	M1	dynein light chain Tctex-type 3	Others	Others	-0.0499583	1	NS	-0.0190865	1	NS
ENSG00000257524	M1		Others	Others	-0.0499249	1	NS	-0.00272294	1	NS
RRAS	M1	RAS related	Others	Others	-0.0499221	1	NS	-0.0261504	1	NS
BTN2A1	M1	butyrophilin subfamily 2 member A1	Others	Others	-0.0498215	1	NS	0.065686	1	NS
ENSG00000258465	M1		Others	Others	-0.0495352	1	NS	-0.0169571	1	NS
H1F0	M1		Others	Others	-0.0493839	1	NS	-0.10618	1	NS
ERLIN2	M1	ER lipid raft associated 2	Others	Others	-0.0493798	1	NS	0.0541307	1	NS
CHRAC1	M1	chromatin accessibility complex subunit 1	Others	Others	-0.0491215	1	NS	-0.000406223	1	NS
PDCD2	M1	programmed cell death 2	Others	Others	-0.0490598	1	NS	0.0830789	1	NS
ENSG00000263272	M1		Others	Others	-0.0489057	1	NS	-0.0998282	1	NS
RPL26P6	M1	ribosomal protein L26 pseudogene 6	Others	Others	-0.0489052	1	NS	-0.0447492	1	NS
HPF1	M1	histone PARylation factor 1	Others	Others	-0.0488751	1	NS	0.0521424	1	NS
MRPL17	M1	mitochondrial ribosomal protein L17	Translation	mitochondrial translation	-0.0488268	1	NS	-0.00940043	1	NS
UTP3	M1	UTP3 small subunit processome component	Translation	ribonucleoprotein complex biogenesis; ribosome biogenesis	-0.0486503	1	NS	-0.0151366	1	NS
SNRPB	M1	small nuclear ribonucleoprotein polypeptides B and B1	Translation	ribonucleoprotein complex biogenesis	-0.0485111	1	NS	-0.069246	1	NS
GLRX5	M1	glutaredoxin 5	Others	Others	-0.0484893	1	NS	0.0677069	1	NS
NAGK	M1	N-acetylglucosamine kinase	Others	Others	-0.0483561	1	NS	0.0819973	1	NS
PTMAP2	M1	prothymosin alpha pseudogene 2	Others	Others	-0.0483301	1	NS	-0.00255561	1	NS
RPS4XP6	M1	ribosomal protein S4X pseudogene 6	Others	Others	-0.048325	1	NS	0.0212114	1	NS
REEP5	M1	receptor accessory protein 5	Others	Others	-0.0481169	1	NS	-0.113905	1	NS
PRKAG1	M1	protein kinase AMP-activated non-catalytic subunit gamma 1	Others	Others	-0.0480183	1	NS	0.0350978	1	NS
RBCK1	M1	RANBP2-type and C3HC4-type zinc finger containing 1	Others	Others	-0.0479427	1	NS	-0.0656729	1	NS
MFSD5	M1	major facilitator superfamily domain containing 5	Others	Others	-0.0478665	1	NS	-0.0017982	1	NS
CCNQ	M1	cyclin Q	Others	Others	-0.0477421	1	NS	0.0578143	1	NS
ALG2	M1	ALG2 alpha-1,3/1,6-mannosyltransferase	Others	Others	-0.0476268	1	NS	0.00580503	1	NS
CD40	M1	CD40 molecule	Others	Others	-0.0474334	1	NS	0.0933588	1	NS
RABGGTA	M1	Rab geranylgeranyltransferase subunit alpha	Others	Others	-0.047432	1	NS	-0.0189322	1	NS
PSMG1	M1	proteasome assembly chaperone 1	Others	Others	-0.0474195	1	NS	-0.0126039	1	NS
TMX1	M1	thioredoxin related transmembrane protein 1	Others	Others	-0.0473978	1	NS	-0.0573816	1	NS
LENG1	M1	leukocyte receptor cluster member 1	Others	Others	-0.0473417	1	NS	-0.00351357	1	NS
DECR1	M1	2,4-dienoyl-CoA reductase 1	Others	Others	-0.0471763	1	NS	0.161611	1	NS
ACP2	M1	acid phosphatase 2, lysosomal	Others	Others	-0.0471512	1	NS	0.0423489	1	NS
EIF3D	M1	eukaryotic translation initiation factor 3 subunit D	Translation	cytoplasmic translation; ribonucleoprotein complex biogenesis	-0.0468744	1	NS	-0.0807177	1	NS
GSTZ1	M1	glutathione S-transferase zeta 1	Others	Others	-0.0468206	1	NS	0.0407808	1	NS
KIF22	M1	kinesin family member 22	Others	Others	-0.0467356	1	NS	0.231426	1	NS
RWDD4	M1	RWD domain containing 4	Others	Others	-0.046577	1	NS	0.00886569	1	NS
GLRX2	M1	glutaredoxin 2	Others	Others	-0.0465033	1	NS	0.0518995	1	NS
HEBP1	M1	heme binding protein 1	Others	Others	-0.0464823	1	NS	-0.0309895	1	NS
CNBP	M1	CCHC-type zinc finger nucleic acid binding protein	Translation	cytoplasmic translation	-0.046103	1	NS	-0.035852	1	NS
HIKESHI	M1	heat shock protein nuclear import factor hikeshi	Others	Others	-0.0460737	1	NS	-0.0805312	1	NS
ARSA	M1	arylsulfatase A	Others	Others	-0.0460629	1	NS	-0.0160611	1	NS
SNAP29	M1	synaptosome associated protein 29	Others	Others	-0.0460328	1	NS	0.00454775	1	NS
PSMD9	M1	proteasome 26S subunit, non-ATPase 9	Others	Others	-0.0460103	1	NS	-0.110477	1	NS
MRPL45	M1	mitochondrial ribosomal protein L45	Translation	mitochondrial translation	-0.0459847	1	NS	-0.0018732	1	NS
NFKBIL1	M1	NFKB inhibitor like 1	Others	Others	-0.0459566	1	NS	0.0203723	1	NS
TMEM167B	M1	transmembrane protein 167B	Others	Others	-0.045861	1	NS	-0.0265598	1	NS
RAB6D	M1	RAB6D, member RAS oncogene family	Others	Others	-0.0458157	1	NS	0.041728	1	NS
ERGIC2	M1	ERGIC and golgi 2	Others	Others	-0.04581	1	NS	0.0381445	1	NS
SERTAD3	M1	SERTA domain containing 3	Others	Others	-0.0457526	1	NS	-0.0215511	1	NS
TOR1A	M1	torsin family 1 member A	Others	Others	-0.0456505	1	NS	-0.025061	1	NS
DERL2	M1	derlin 2	Others	Others	-0.0455742	1	NS	-0.0351689	1	NS
ITGB1BP1	M1	integrin subunit beta 1 binding protein 1	Others	Others	-0.0455404	1	NS	0.0520699	1	NS
MCRIP1	M1	MAPK regulated corepressor interacting protein 1	Others	Others	-0.0454853	1	NS	0.0660082	1	NS
RBMX	M1	RNA binding motif protein X-linked	Others	Others	-0.0454022	1	NS	0.178878	1	NS
LYSMD2	M1	LysM domain containing 2	Others	Others	-0.0452791	1	NS	0.00158127	1	NS
TRIM28	M1	tripartite motif containing 28	Others	Others	-0.0452528	1	NS	-0.113055	1	NS
SNW1	M1	SNW domain containing 1	Others	Others	-0.0451426	1	NS	-0.0394413	1	NS
BCL7B	M1	BAF chromatin remodeling complex subunit BCL7B	Others	Others	-0.0451073	1	NS	0.132115	1	NS
POLDIP2	M1	DNA polymerase delta interacting protein 2	Others	Others	-0.0451066	1	NS	-0.0337186	1	NS
UBE2Q1	M1	ubiquitin conjugating enzyme E2 Q1	Others	Others	-0.0450337	1	NS	0.0449094	1	NS
TMEM109	M1	transmembrane protein 109	Others	Others	-0.0449307	1	NS	0.0198547	1	NS
UBE2N	M1	ubiquitin conjugating enzyme E2 N	Others	Others	-0.0448672	1	NS	-0.0619566	1	NS
ZNF688	M1	zinc finger protein 688	Others	Others	-0.0448426	1	NS	0.0250865	1	NS
ENSG00000280893	M1		Others	Others	-0.0446778	1	NS	0.0220164	1	NS
NTPCR	M1	nucleoside-triphosphatase, cancer-related	Others	Others	-0.0446048	1	NS	0.0192922	1	NS
MBOAT7	M1	membrane bound O-acyltransferase domain containing 7	Others	Others	-0.0445841	1	NS	0.000644363	1	NS
VPS4A	M1	vacuolar protein sorting 4 homolog A	Others	Others	-0.044456	1	NS	-0.0436464	1	NS
PEX2	M1	peroxisomal biogenesis factor 2	Others	Others	-0.0444306	1	NS	0.0506363	1	NS
DEDD2	M1	death effector domain containing 2	Others	Others	-0.0441518	1	NS	-0.0478377	1	NS
GFER	M1	growth factor, augmenter of liver regeneration	Others	Others	-0.044147	1	NS	-0.0411538	1	NS
B3GNT5	M1	UDP-GlcNAc:betaGal beta-1,3-N-acetylglucosaminyltransferase 5	Others	Others	-0.044073	1	NS	0.0254691	1	NS
DUSP11	M1	dual specificity phosphatase 11	Others	Others	-0.0439718	1	NS	0.00825013	1	NS
CASP4	M1	caspase 4	Others	Others	-0.0439197	1	NS	0.189618	1	NS
SMIM15	M1	small integral membrane protein 15	Others	Others	-0.0435952	1	NS	-0.00288985	1	NS
CLPTM1L	M1	CLPTM1 like	Others	Others	-0.0435936	1	NS	-0.104045	1	NS
RNH1	M1	ribonuclease/angiogenin inhibitor 1	Others	Others	-0.0434584	1	NS	0.0120367	1	NS
ACTB	M1	actin beta	Others	Others	-0.0433776	3.77884e-06	Down	-1.00403	1	NS
RPL35P5	M1	ribosomal protein L35 pseudogene 5	Others	Others	-0.0432035	1	NS	-0.109761	1	NS
C1orf131	M1	chromosome 1 open reading frame 131	Translation	ribonucleoprotein complex biogenesis; ribosome biogenesis	-0.0431936	1	NS	0.062332	1	NS
PLGRKT	M1	plasminogen receptor with a C-terminal lysine	Others	Others	-0.0430973	1	NS	0.0506503	1	NS
ADH5	M1	alcohol dehydrogenase 5 (class III), chi polypeptide	Others	Others	-0.0430633	1	NS	0.0191682	1	NS
ENSG00000240376	M1		Others	Others	-0.0428718	1	NS	-0.101342	1	NS
COMMD9	M1	COMM domain containing 9	Others	Others	-0.0428502	1	NS	4.37112e-05	1	NS
SMIM4	M1		Others	Others	-0.0428429	1	NS	0.0998486	1	NS
CYCS	M1	cytochrome c, somatic	Mitochondrial respiration	aerobic respiration; oxidative phosphorylation; cellular respiration; ATP synthesis coupled electron transport; mitochondrial ATP synthesis coupled electron transport; energy derivation by oxidation of organic compounds	-0.0427867	1	NS	-0.0101962	1	NS
AGTRAP	M1	angiotensin II receptor associated protein	Others	Others	-0.0427454	1	NS	0.0420736	1	NS
CHIC2	M1	cysteine rich hydrophobic domain 2	Others	Others	-0.042678	1	NS	-0.0302361	1	NS
RBM8A	M1	RNA binding motif protein 8A	Others	Others	-0.042163	1	NS	-0.072653	1	NS
CYB5R3	M1	cytochrome b5 reductase 3	Others	Others	-0.0420746	1	NS	0.0811313	1	NS
IMP4	M1	IMP U3 small nucleolar ribonucleoprotein 4	Translation	ribonucleoprotein complex biogenesis; ribosome biogenesis	-0.0418583	1	NS	0.0741834	1	NS
DGUOK	M1	deoxyguanosine kinase	Mitochondrial respiration	aerobic respiration; oxidative phosphorylation; cellular respiration; ATP synthesis coupled electron transport; mitochondrial ATP synthesis coupled electron transport; energy derivation by oxidation of organic compounds	-0.0418041	1	NS	0.163481	1	NS
RBM15B	M1	RNA binding motif protein 15B	Others	Others	-0.0417481	1	NS	0.00870085	1	NS
IMPAD1	M1		Others	Others	-0.0416897	1	NS	-0.0223291	1	NS
COA4	M1	cytochrome c oxidase assembly factor 4 homolog	Others	Others	-0.0416598	1	NS	-0.0275977	1	NS
ARMCX7P	M1	armadillo repeat containing X-linked 7, pseudogene	Others	Others	-0.0416401	1	NS	-0.0408344	1	NS
ODF3B	M1		Others	Others	-0.0415621	1	NS	0.0326879	1	NS
PTGES2	M1	prostaglandin E synthase 2	Others	Others	-0.0414363	1	NS	0.062615	1	NS
UBL7	M1	ubiquitin like 7	Others	Others	-0.0413557	1	NS	0.0427308	1	NS
PQBP1	M1	polyglutamine binding protein 1	Others	Others	-0.0413538	1	NS	-0.119533	1	NS
SMIM12	M1	small integral membrane protein 12	Others	Others	-0.0413176	1	NS	0.102884	1	NS
NAE1	M1	NEDD8 activating enzyme E1 subunit 1	Others	Others	-0.0412133	1	NS	-0.100342	1	NS
TAF12	M1	TATA-box binding protein associated factor 12	Others	Others	-0.0412111	1	NS	0.004221	1	NS
WDR13	M1	WD repeat domain 13	Others	Others	-0.0411625	1	NS	0.00553291	1	NS
USB1	M1	U6 snRNA biogenesis phosphodiesterase 1	Others	Others	-0.041097	1	NS	0.0158752	1	NS
SF3B2	M1	splicing factor 3b subunit 2	Translation	ribonucleoprotein complex biogenesis	-0.0410892	1	NS	-0.0983482	1	NS
SERPINH1	M1	serpin family H member 1	Others	Others	-0.0409352	1	NS	-0.14541	1	NS
LIN7C	M1	lin-7 homolog C, crumbs cell polarity complex component	Others	Others	-0.0407858	1	NS	-0.024658	1	NS
FBXO8	M1	F-box protein 8	Others	Others	-0.0406087	1	NS	-0.00473693	1	NS
CHTF8	M1	chromosome transmission fidelity factor 8	Others	Others	-0.040584	1	NS	0.0408572	1	NS
ROGDI	M1	rogdi atypical leucine zipper	Others	Others	-0.040556	1	NS	-0.0400669	1	NS
DAXX	M1	death domain associated protein	Others	Others	-0.0404866	1	NS	0.0102018	1	NS
GGPS1	M1	geranylgeranyl diphosphate synthase 1	Others	Others	-0.0403545	1	NS	0.0500076	1	NS
EEF1A1P11	M1	eukaryotic translation elongation factor 1 alpha 1 pseudogene 11	Others	Others	-0.0403495	1	NS	0.132608	1	NS
AP2M1	M1	adaptor related protein complex 2 subunit mu 1	Others	Others	-0.0401953	1	NS	0.00155741	1	NS
RNF113A	M1	ring finger protein 113A	Others	Others	-0.0401527	1	NS	0.0160807	1	NS
SUDS3	M1	SDS3 homolog, SIN3A corepressor complex component	Others	Others	-0.0400552	1	NS	0.0370256	1	NS
COMTD1	M1	catechol-O-methyltransferase domain containing 1	Others	Others	-0.0399957	1	NS	0.00455614	1	NS
SNAPC5	M1	small nuclear RNA activating complex polypeptide 5	Others	Others	-0.039963	1	NS	0.0892511	1	NS
MYL6B	M1	myosin light chain 6B	Others	Others	-0.0398511	1	NS	-0.0645907	1	NS
COMMD8	M1	COMM domain containing 8	Others	Others	-0.0398488	1	NS	0.0602035	1	NS
HAUS4	M1	HAUS augmin like complex subunit 4	Others	Others	-0.0398454	1	NS	0.00404867	1	NS
IFI27L1	M1	interferon alpha inducible protein 27 like 1	Others	Others	-0.039841	1	NS	-0.0149795	1	NS
TMEM251	M1		Others	Others	-0.0397216	1	NS	0.022901	1	NS
C19orf48	M1		Others	Others	-0.0395959	1	NS	-0.0142781	1	NS
PNRC2	M1	proline rich nuclear receptor coactivator 2	Others	Others	-0.0395816	1	NS	-0.20086	1	NS
SH3GLB1	M1	SH3 domain containing GRB2 like, endophilin B1	Others	Others	-0.0395608	1	NS	-0.0473208	1	NS
MSRB1	M1	methionine sulfoxide reductase B1	Others	Others	-0.0393963	1	NS	-0.0261467	1	NS
TBCB	M1	tubulin folding cofactor B	Others	Others	-0.0393433	1	NS	-0.00944426	1	NS
COA6	M1	cytochrome c oxidase assembly factor 6	Mitochondrial respiration	aerobic respiration; oxidative phosphorylation; cellular respiration; ATP synthesis coupled electron transport; mitochondrial ATP synthesis coupled electron transport; energy derivation by oxidation of organic compounds	-0.0391943	1	NS	-0.00419843	1	NS
HNRNPF	M1	heterogeneous nuclear ribonucleoprotein F	Others	Others	-0.0390933	1	NS	-0.044292	1	NS
PDCD10	M1	programmed cell death 10	Others	Others	-0.0390117	1	NS	-0.0185907	1	NS
TMED7-TICAM2	M1	TMED7-TICAM2 readthrough	Others	Others	-0.0388955	1	NS	-0.044886	1	NS
ENSG00000274769	M1		Others	Others	-0.0388418	1	NS	0.057901	1	NS
EIF2B1	M1	eukaryotic translation initiation factor 2B subunit alpha	Translation	cytoplasmic translation	-0.0388409	1	NS	0.0316412	1	NS
ZNF547	M1	zinc finger protein 547	Others	Others	-0.0388164	1	NS	0.00692283	1	NS
ENSG00000228981	M1		Others	Others	-0.0386641	1	NS	-0.0283592	1	NS
NKIRAS2	M1	NFKB inhibitor interacting Ras like 2	Others	Others	-0.0383967	1	NS	0.0282746	1	NS
ATP5F1EP2	M1	ATP synthase F1 subunit epsilon pseudogene 2	Mitochondrial respiration	aerobic respiration; oxidative phosphorylation; cellular respiration; energy derivation by oxidation of organic compounds	-0.0383518	1	NS	-0.135055	0.201686	NS
MSL1	M1	MSL complex subunit 1	Others	Others	-0.0383438	1	NS	0.042011	1	NS
DENR	M1	density regulated re-initiation and release factor	Translation	cytoplasmic translation; ribonucleoprotein complex biogenesis	-0.0383304	1	NS	0.00582721	1	NS
KIAA2013	M1	KIAA2013	Others	Others	-0.0378066	1	NS	0.090598	1	NS
ENSG00000250771	M1		Others	Others	-0.0378025	1	NS	0.0323372	1	NS
TFAM	M1	transcription factor A, mitochondrial	Others	Others	-0.037792	1	NS	-0.0242093	1	NS
GLRX	M1	glutaredoxin	Others	Others	-0.0376808	1	NS	-0.158812	1	NS
SEPHS1	M1	selenophosphate synthetase 1	Others	Others	-0.0376028	1	NS	0.0751494	1	NS
RFNG	M1	RFNG O-fucosylpeptide 3-beta-N-acetylglucosaminyltransferase	Others	Others	-0.0375824	1	NS	-0.0155926	1	NS
TRMT6	M1	tRNA methyltransferase 6 non-catalytic subunit	Others	Others	-0.0375774	1	NS	0.0370849	1	NS
ZYX	M1	zyxin	Others	Others	-0.0375389	1	NS	-0.0163484	1	NS
RPS7P10	M1	ribosomal protein S7 pseudogene 10	Others	Others	-0.0374584	1	NS	-0.0608405	1	NS
USF2	M1	upstream transcription factor 2, c-fos interacting	Others	Others	-0.0374492	1	NS	0.028563	1	NS
FH	M1	fumarate hydratase	Mitochondrial respiration	aerobic respiration; cellular respiration; energy derivation by oxidation of organic compounds	-0.0373555	1	NS	0.00968751	1	NS
RETREG2	M1	reticulophagy regulator family member 2	Others	Others	-0.0373265	1	NS	-0.0127582	1	NS
NUDCD2	M1	NudC domain containing 2	Others	Others	-0.0372803	1	NS	0.0117007	1	NS
CSDE1	M1	cold shock domain containing E1	Translation	cytoplasmic translation	-0.037279	1	NS	-0.121527	1	NS
ST6GALNAC4	M1	ST6 N-acetylgalactosaminide alpha-2,6-sialyltransferase 4	Others	Others	-0.0371976	1	NS	-0.0475976	1	NS
RPS23	M1	ribosomal protein S23	Translation	cytoplasmic translation; ribonucleoprotein complex biogenesis; ribosome biogenesis	-0.0371136	1	NS	-0.25517	1	NS
ENSG00000262039	M1		Others	Others	-0.037054	1	NS	-0.145774	1	NS
PRXL2C	M1	peroxiredoxin like 2C	Others	Others	-0.0369316	1	NS	0.034027	1	NS
ZFAND2B	M1	zinc finger AN1-type containing 2B	Others	Others	-0.0368845	1	NS	0.142738	1	NS
RPL23AP65	M1	ribosomal protein L23a pseudogene 65	Others	Others	-0.0368217	1	NS	-0.0817558	1	NS
TRADD	M1	TNFRSF1A associated via death domain	Others	Others	-0.0367865	1	NS	0.0630615	1	NS
RPL10P15	M1	ribosomal protein L10 pseudogene 15	Others	Others	-0.03678	1	NS	-0.0682304	1	NS
UBB	M1	ubiquitin B	Others	Others	-0.0367445	1	NS	-0.0964335	1	NS
TOLLIP	M1	toll interacting protein	Others	Others	-0.0367263	1	NS	-0.0754237	1	NS
TMEM222	M1	transmembrane protein 222	Others	Others	-0.0364528	1	NS	0.0501255	1	NS
ENSG00000225912	M1		Others	Others	-0.0361908	1	NS	-0.013469	1	NS
ZNF706	M1	zinc finger protein 706	Others	Others	-0.0357256	1	NS	-0.0869094	1	NS
MTERF4	M1	mitochondrial transcription termination factor 4	Translation	ribonucleoprotein complex biogenesis; ribosome biogenesis	-0.0355649	1	NS	0.0739496	1	NS
SSR1	M1	signal sequence receptor subunit 1	Others	Others	-0.0355433	1	NS	-0.0873304	1	NS
CNPPD1	M1	cyclin Pas1/PHO80 domain containing 1	Others	Others	-0.0353044	1	NS	0.0364967	1	NS
HTATSF1	M1	HIV-1 Tat specific factor 1	Translation	ribonucleoprotein complex biogenesis	-0.0352374	1	NS	-0.0340039	1	NS
TXNL1	M1	thioredoxin like 1	Others	Others	-0.0352154	1	NS	-0.0153128	1	NS
SPR	M1	sepiapterin reductase	Others	Others	-0.0351982	1	NS	-0.0109712	1	NS
NMI	M1	N-myc and STAT interactor	Others	Others	-0.0351199	1	NS	0.00497793	1	NS
CDKN1B	M1	cyclin dependent kinase inhibitor 1B	Others	Others	-0.0350822	1	NS	-0.0306972	1	NS
DHRS4	M1	dehydrogenase/reductase 4	Others	Others	-0.0349508	1	NS	0.0212763	1	NS
IL18	M1	interleukin 18	Others	Others	-0.0349285	1	NS	-0.102946	1	NS
COX11	M1	cytochrome c oxidase copper chaperone COX11	Others	Others	-0.0348448	1	NS	0.0329801	1	NS
MED8	M1	mediator complex subunit 8	Others	Others	-0.0347554	1	NS	0.0317424	1	NS
RTF1	M1	RTF1 homolog, Paf1/RNA polymerase II complex component	Others	Others	-0.0346693	1	NS	0.0546923	1	NS
TMEM160	M1	transmembrane protein 160	Others	Others	-0.0346261	1	NS	-0.194246	1	NS
ECI2	M1	enoyl-CoA delta isomerase 2	Others	Others	-0.0345679	1	NS	0.00424112	1	NS
F8A1	M1	coagulation factor VIII associated 1	Others	Others	-0.0345479	1	NS	0.0290614	1	NS
OTUD6B-AS1	M1	OTUD6B antisense RNA 1 (head to head)	Others	Others	-0.0345115	1	NS	0.0157208	1	NS
RPL4P5	M1	ribosomal protein L4 pseudogene 5	Others	Others	-0.0344749	1	NS	0.00583684	1	NS
ABHD14A	M1	abhydrolase domain containing 14A	Others	Others	-0.0344545	1	NS	-0.0592517	1	NS
TOR2A	M1	torsin family 2 member A	Others	Others	-0.0343842	1	NS	0.0220192	1	NS
UNC50	M1	unc-50 inner nuclear membrane RNA binding protein	Others	Others	-0.0341585	1	NS	-0.10809	1	NS
STOML2	M1	stomatin like 2	Mitochondrial respiration	aerobic respiration; oxidative phosphorylation; cellular respiration; energy derivation by oxidation of organic compounds	-0.0340857	1	NS	-0.0694355	1	NS
LAMTOR3	M1	late endosomal/lysosomal adaptor, MAPK and MTOR activator 3	Others	Others	-0.0340611	1	NS	-0.0750834	1	NS
DNTTIP1	M1	deoxynucleotidyltransferase terminal interacting protein 1	Others	Others	-0.0338685	1	NS	-0.0323837	1	NS
ZFAND1	M1	zinc finger AN1-type containing 1	Others	Others	-0.0338581	1	NS	0.0101067	1	NS
SLC35A4	M1	solute carrier family 35 member A4	Others	Others	-0.0338242	1	NS	0.0476359	1	NS
KXD1	M1	KxDL motif containing 1	Others	Others	-0.0338193	1	NS	-0.0509007	1	NS
C1orf50	M1	chromosome 1 open reading frame 50	Others	Others	-0.0333134	1	NS	0.0513295	1	NS
CXCL16	M1	C-X-C motif chemokine ligand 16	Others	Others	-0.0331919	1	NS	-0.0360016	1	NS
MCRS1	M1	microspherule protein 1	Others	Others	-0.0330637	1	NS	0.00541194	1	NS
FGD5-AS1	M1	FGD5 antisense RNA 1	Others	Others	-0.0330421	1	NS	-0.0401593	1	NS
UTP23	M1	UTP23 small subunit processome component	Translation	ribonucleoprotein complex biogenesis; ribosome biogenesis	-0.0330177	1	NS	-0.0226486	1	NS
HDAC1	M1	histone deacetylase 1	Others	Others	-0.0329809	1	NS	0.0372969	1	NS
CARD16	M1	caspase recruitment domain family member 16	Others	Others	-0.0329665	1	NS	-0.0464581	1	NS
PSMC4	M1	proteasome 26S subunit, ATPase 4	Others	Others	-0.0329515	1	NS	-0.006908	1	NS
AMZ2	M1	archaelysin family metallopeptidase 2	Others	Others	-0.0329198	1	NS	0.0490543	1	NS
IFT27	M1	intraflagellar transport 27	Others	Others	-0.0327099	1	NS	-0.0532803	1	NS
GLO1	M1	glyoxalase I	Others	Others	-0.0323861	1	NS	-0.0767779	1	NS
ENSG00000261884	M1		Others	Others	-0.0323667	1	NS	0.00731694	1	NS
PPP1R11	M1	protein phosphatase 1 regulatory inhibitor subunit 11	Others	Others	-0.032276	1	NS	-0.000844655	1	NS
G6PD	M1	glucose-6-phosphate dehydrogenase	Others	Others	-0.032129	1	NS	-0.0383499	1	NS
E2F4	M1	E2F transcription factor 4	Others	Others	-0.0320717	1	NS	0.0113489	1	NS
POLR2D	M1	RNA polymerase II subunit D	Translation	ribonucleoprotein complex biogenesis	-0.0319895	1	NS	-0.0319208	1	NS
KCNE3	M1	potassium voltage-gated channel subfamily E regulatory subunit 3	Others	Others	-0.0319751	1	NS	0.012748	1	NS
YEATS4	M1	YEATS domain containing 4	Others	Others	-0.0318582	1	NS	-0.0265737	1	NS
NFKBIE	M1	NFKB inhibitor epsilon	Others	Others	-0.0317371	1	NS	0.000758463	1	NS
SAMD9L	M1	sterile alpha motif domain containing 9 like	Others	Others	-0.0315655	1	NS	0.0217097	1	NS
COASY	M1	Coenzyme A synthase	Others	Others	-0.0315086	1	NS	-0.0603321	1	NS
THOC7	M1	THO complex subunit 7	Others	Others	-0.0314741	1	NS	-0.10251	1	NS
SYS1	M1	SYS1 golgi trafficking protein	Others	Others	-0.0314389	1	NS	0.0200364	1	NS
PSMG3	M1	proteasome assembly chaperone 3	Others	Others	-0.0314226	1	NS	-0.0534572	1	NS
PRKRA	M1	protein activator of interferon induced protein kinase EIF2AK2	Translation	ribonucleoprotein complex biogenesis	-0.0313568	1	NS	-0.0311892	1	NS
TMEM223	M1	transmembrane protein 223	Others	Others	-0.0313117	1	NS	0.0889219	1	NS
SMIM10L1	M1	small integral membrane protein 10 like 1	Others	Others	-0.0311907	1	NS	0.0231124	1	NS
MRPS18B	M1	mitochondrial ribosomal protein S18B	Translation	mitochondrial translation	-0.0310837	1	NS	-0.0220366	1	NS
GEMIN6	M1	gem nuclear organelle associated protein 6	Translation	ribonucleoprotein complex biogenesis	-0.0310015	1	NS	0.0113552	1	NS
MRPL16	M1	mitochondrial ribosomal protein L16	Translation	mitochondrial translation	-0.0309579	1	NS	0.0447513	1	NS
ZNF330	M1	zinc finger protein 330	Others	Others	-0.0307086	1	NS	-0.0707904	1	NS
EEF1A1P12	M1	eukaryotic translation elongation factor 1 alpha 1 pseudogene 12	Others	Others	-0.0306683	1	NS	-0.0259928	1	NS
HLA-F	M1	major histocompatibility complex, class I, F	Others	Others	-0.0306533	1	NS	-0.0172878	1	NS
ENSG00000250917	M1		Others	Others	-0.0306196	1	NS	-0.0491346	1	NS
ENSG00000237214	M1		Others	Others	-0.0305647	1	NS	-0.0711048	1	NS
PDCL3	M1	phosducin like 3	Others	Others	-0.0305133	1	NS	0.0234896	1	NS
CDC42SE1	M1	CDC42 small effector 1	Others	Others	-0.0305026	1	NS	-0.0088216	1	NS
REXO4	M1	REX4 homolog, 3'-5' exonuclease	Translation	ribonucleoprotein complex biogenesis; ribosome biogenesis	-0.0304253	1	NS	0.0181385	1	NS
KIAA1143	M1	KIAA1143	Others	Others	-0.0304252	1	NS	0.0611431	1	NS
ENSG00000261717	M1		Others	Others	-0.0300841	1	NS	-0.0235133	1	NS
TINF2	M1	TERF1 interacting nuclear factor 2	Others	Others	-0.0300808	1	NS	0.0195644	1	NS
EIF3L	M1	eukaryotic translation initiation factor 3 subunit L	Translation	cytoplasmic translation; ribonucleoprotein complex biogenesis	-0.0297519	1	NS	-0.0310764	1	NS
MGAT4B	M1	alpha-1,3-mannosyl-glycoprotein 4-beta-N-acetylglucosaminyltransferase B	Others	Others	-0.029652	1	NS	-0.0548627	1	NS
MAD2L2	M1	mitotic arrest deficient 2 like 2	Others	Others	-0.0295668	1	NS	0.00794462	1	NS
DYNLL2	M1	dynein light chain LC8-type 2	Others	Others	-0.0295544	1	NS	-0.0664655	1	NS
REPIN1	M1	replication initiator 1	Others	Others	-0.0293632	1	NS	-0.0230403	1	NS
METTL5	M1	methyltransferase 5, N6-adenosine	Translation	ribonucleoprotein complex biogenesis; ribosome biogenesis	-0.0293513	1	NS	0.0476133	1	NS
ALDH3B1	M1	aldehyde dehydrogenase 3 family member B1	Others	Others	-0.0292519	1	NS	0.0526927	1	NS
CEBPG	M1	CCAAT enhancer binding protein gamma	Others	Others	-0.0290986	1	NS	0.0485206	1	NS
ENSG00000241494	M1		Others	Others	-0.0284127	1	NS	-0.019518	1	NS
ZFAND2A	M1	zinc finger AN1-type containing 2A	Others	Others	-0.0283784	1	NS	-0.00403647	1	NS
ZNHIT3	M1	zinc finger HIT-type containing 3	Translation	ribonucleoprotein complex biogenesis; ribosome biogenesis	-0.0283392	1	NS	0.0671152	1	NS
CEBPZ	M1	CCAAT enhancer binding protein zeta	Others	Others	-0.0282995	1	NS	-0.0177572	1	NS
RPA2	M1	replication protein A2	Others	Others	-0.0282617	1	NS	0.118267	1	NS
COPS7A	M1	COP9 signalosome subunit 7A	Others	Others	-0.0282187	1	NS	0.0036474	1	NS
NFE2L1	M1	NFE2 like bZIP transcription factor 1	Others	Others	-0.0281721	1	NS	0.0411452	1	NS
NUDC	M1	nuclear distribution C, dynein complex regulator	Others	Others	-0.0279891	1	NS	-0.124351	1	NS
ENSG00000213280	M1		Others	Others	-0.0279738	1	NS	0.0280262	1	NS
ORAI1	M1	ORAI calcium release-activated calcium modulator 1	Others	Others	-0.0279156	1	NS	-0.0456018	1	NS
CIAO2A	M1	cytosolic iron-sulfur assembly component 2A	Others	Others	-0.0278779	1	NS	-0.0382421	1	NS
USP1	M1	ubiquitin specific peptidase 1	Others	Others	-0.0276786	1	NS	-0.0295415	1	NS
HAT1	M1	histone acetyltransferase 1	Others	Others	-0.0276723	1	NS	0.0575691	1	NS
ARL1	M1	ADP ribosylation factor like GTPase 1	Others	Others	-0.0275901	1	NS	-0.0797518	1	NS
DERL1	M1	derlin 1	Others	Others	-0.0275858	1	NS	-0.0565234	1	NS
MRPL50	M1	mitochondrial ribosomal protein L50	Translation	mitochondrial translation	-0.0274277	1	NS	-0.12473	1	NS
C20orf27	M1		Others	Others	-0.0274126	1	NS	0.0482881	1	NS
MRFAP1L1	M1	Morf4 family associated protein 1 like 1	Others	Others	-0.0273955	1	NS	-0.0187634	1	NS
UFD1	M1	ubiquitin recognition factor in ER associated degradation 1	Others	Others	-0.0272901	1	NS	0.0299183	1	NS
BCL10	M1	BCL10 immune signaling adaptor	Others	Others	-0.0272507	1	NS	-0.139553	1	NS
TPRKB	M1	TP53RK binding protein	Others	Others	-0.0272155	1	NS	-0.0224261	1	NS
PCNA	M1	proliferating cell nuclear antigen	Others	Others	-0.0270777	1	NS	-0.0998413	1	NS
TUBB4B	M1	tubulin beta 4B class IVb	Others	Others	-0.0269831	1	NS	-0.259319	1	NS
MGAT1	M1	alpha-1,3-mannosyl-glycoprotein 2-beta-N-acetylglucosaminyltransferase	Others	Others	-0.0268293	1	NS	-0.0444751	1	NS
TSPYL1	M1	TSPY like 1	Others	Others	-0.0268089	1	NS	-0.299985	1	NS
B4GALT7	M1	beta-1,4-galactosyltransferase 7	Others	Others	-0.0266788	1	NS	0.0010793	1	NS
ENSG00000228205	M1		Others	Others	-0.0265649	1	NS	-0.102564	1	NS
ENSG00000213293	M1		Others	Others	-0.0264971	1	NS	-0.0138629	1	NS
TMEM33	M1	transmembrane protein 33	Others	Others	-0.0262856	1	NS	0.0536326	1	NS
ZFP91	M1	ZFP91 zinc finger protein, atypical E3 ubiquitin ligase	Others	Others	-0.0261944	1	NS	0.0968744	1	NS
MRPL58	M1	mitochondrial ribosomal protein L58	Translation	mitochondrial translation	-0.0259921	1	NS	-0.000335372	1	NS
AAMP	M1	angio associated migratory cell protein	Others	Others	-0.0257839	1	NS	-0.0399665	1	NS
RFK	M1	riboflavin kinase	Others	Others	-0.0256071	1	NS	0.0651226	1	NS
PHAX	M1	phosphorylated adaptor for RNA export	Others	Others	-0.0255789	1	NS	0.0740662	1	NS
MAP1LC3B2	M1	microtubule associated protein 1 light chain 3 beta 2	Others	Others	-0.0255452	1	NS	-0.0531749	1	NS
ATP6V1G2-DDX39B	M1	ATP6V1G2-DDX39B readthrough (NMD candidate)	Others	Others	-0.0254925	1	NS	0.038776	1	NS
ENSG00000279865	M1		Others	Others	-0.0254361	1	NS	0.0200833	1	NS
FRG1CP	M1	FSHD region gene 1 family member C, pseudogene	Others	Others	-0.0254317	1	NS	-0.0246135	1	NS
HCFC1	M1	host cell factor C1	Others	Others	-0.0253604	1	NS	-0.0319987	1	NS
BCAS2	M1	BCAS2 pre-mRNA processing factor	Others	Others	-0.025334	1	NS	-0.0309334	1	NS
RTN4	M1	reticulon 4	Others	Others	-0.025253	1	NS	-0.566442	1.56286e-05	Down
NPM3	M1	nucleophosmin/nucleoplasmin 3	Translation	ribonucleoprotein complex biogenesis; ribosome biogenesis	-0.0251511	1	NS	-0.0405492	1	NS
ILF3-DT	M1	ILF3 divergent transcript	Others	Others	-0.0251341	1	NS	0.0880885	1	NS
SEC13	M1	SEC13 homolog, nuclear pore and COPII coat complex component	Others	Others	-0.0250351	1	NS	-0.0336469	1	NS
MYADM	M1	myeloid associated differentiation marker	Others	Others	-0.0249458	1	NS	-0.112724	1	NS
NT5C3B	M1	5'-nucleotidase, cytosolic IIIB	Others	Others	-0.0249316	1	NS	0.012395	1	NS
ENSG00000261487	M1		Others	Others	-0.0249053	1	NS	-0.0171433	1	NS
TRIQK	M1	triple QxxK/R motif containing	Others	Others	-0.0248077	1	NS	-0.0325749	1	NS
LINC02307	M1	long intergenic non-protein coding RNA 2307	Others	Others	-0.0247284	1	NS	-0.0111103	1	NS
PPM1M	M1	protein phosphatase, Mg2+/Mn2+ dependent 1M	Others	Others	-0.024609	1	NS	0.020464	1	NS
CREB3	M1	cAMP responsive element binding protein 3	Others	Others	-0.0245927	1	NS	0.00193684	1	NS
ARFRP1	M1	ADP ribosylation factor related protein 1	Others	Others	-0.0245715	1	NS	0.00352012	1	NS
RHNO1	M1	RAD9-HUS1-RAD1 interacting nuclear orphan 1	Others	Others	-0.0243499	1	NS	0.0795647	1	NS
UQCRBP1	M1	ubiquinol-cytochrome c reductase binding protein pseudogene 1	Others	Others	-0.0242016	1	NS	-0.0114159	1	NS
MORF4L1P1	M1	mortality factor 4 like 1 pseudogene 1	Others	Others	-0.0240765	1	NS	-0.0442612	1	NS
GAA	M1	alpha glucosidase	Mitochondrial respiration	energy derivation by oxidation of organic compounds	-0.0238279	1	NS	0.0518696	1	NS
ENSG00000243071	M1		Others	Others	-0.0237413	1	NS	-0.0146409	1	NS
RBM18	M1	RNA binding motif protein 18	Others	Others	-0.0237377	1	NS	-0.0132505	1	NS
VIM	M1	vimentin	Others	Others	-0.0237322	1	NS	-0.331274	1	NS
PJVK	M1	pejvakin	Others	Others	-0.023701	1	NS	0.138138	1	NS
PPA1	M1	inorganic pyrophosphatase 1	Others	Others	-0.0236943	1	NS	0.356522	1	NS
KIF1C	M1	kinesin family member 1C	Others	Others	-0.0236665	1	NS	0.00847587	1	NS
HNRNPA0	M1	heterogeneous nuclear ribonucleoprotein A0	Others	Others	-0.0236253	1	NS	-0.227421	1	NS
PAPOLA	M1	poly(A) polymerase alpha	Others	Others	-0.0236247	1	NS	0.0299579	1	NS
NDUFS2	M1	NADH:ubiquinone oxidoreductase core subunit S2	Mitochondrial respiration	aerobic respiration; oxidative phosphorylation; cellular respiration; ATP synthesis coupled electron transport; mitochondrial ATP synthesis coupled electron transport; energy derivation by oxidation of organic compounds	-0.0235808	1	NS	-0.0744918	1	NS
APOO	M1	apolipoprotein O	Others	Others	-0.0234549	1	NS	-0.241113	1	NS
MTIF2	M1	mitochondrial translational initiation factor 2	Translation	mitochondrial translation	-0.0232905	1	NS	0.0441669	1	NS
PSME2P2	M1	proteasome activator subunit 2 pseudogene 2	Others	Others	-0.023266	1	NS	-0.0199974	1	NS
SDHD	M1	succinate dehydrogenase complex subunit D	Mitochondrial respiration	aerobic respiration; oxidative phosphorylation; cellular respiration; ATP synthesis coupled electron transport; mitochondrial ATP synthesis coupled electron transport; energy derivation by oxidation of organic compounds	-0.0232334	1	NS	-0.00214127	1	NS
BTN3A2	M1	butyrophilin subfamily 3 member A2	Others	Others	-0.0231981	1	NS	0.00964311	1	NS
ZDHHC24	M1	zinc finger DHHC-type containing 24	Others	Others	-0.0229686	1	NS	0.0634157	1	NS
RPL7P32	M1	ribosomal protein L7 pseudogene 32	Others	Others	-0.0228382	1	NS	-0.113113	1	NS
PIGQ	M1	phosphatidylinositol glycan anchor biosynthesis class Q	Others	Others	-0.0227522	1	NS	0.0100971	1	NS
ENSG00000213169	M1		Others	Others	-0.0226388	1	NS	-0.102362	1	NS
C15orf38-AP3S2	M1		Others	Others	-0.0225286	1	NS	-0.0284974	1	NS
ARMC10	M1	armadillo repeat containing 10	Others	Others	-0.0224537	1	NS	0.0214109	1	NS
TEX30	M1	testis expressed 30	Others	Others	-0.0223785	1	NS	0.00149558	1	NS
SNX12	M1	sorting nexin 12	Others	Others	-0.022229	1	NS	-0.0108619	1	NS
DYRK4	M1	dual specificity tyrosine phosphorylation regulated kinase 4	Others	Others	-0.0222195	1	NS	0.00582057	1	NS
PFDN4	M1	prefoldin subunit 4	Others	Others	-0.0220182	1	NS	-0.0889687	1	NS
ENSG00000260342	M1		Others	Others	-0.0217764	1	NS	-0.0156529	1	NS
MRPL12	M1	mitochondrial ribosomal protein L12	Translation	mitochondrial translation	-0.0217565	1	NS	-0.0444681	1	NS
DBT	M1	dihydrolipoamide branched chain transacylase E2	Others	Others	-0.0217106	1	NS	0.178027	1	NS
TXNDC9	M1	thioredoxin domain containing 9	Others	Others	-0.021652	1	NS	0.041941	1	NS
ENSG00000277228	M1		Others	Others	-0.0216233	1	NS	-0.0243589	1	NS
PAF1	M1	PAF1 homolog, Paf1/RNA polymerase II complex component	Others	Others	-0.021534	1	NS	0.0902401	1	NS
TYW3	M1	tRNA-yW synthesizing protein 3 homolog	Others	Others	-0.0214439	1	NS	-0.0384098	1	NS
ADRM1	M1	ADRM1 26S proteasome ubiquitin receptor	Others	Others	-0.0213833	1	NS	-0.0428872	1	NS
TSTA3	M1		Others	Others	-0.0213115	1	NS	-0.173388	1	NS
DAZAP2	M1	DAZ associated protein 2	Others	Others	-0.02129	1	NS	-0.0949543	1	NS
SUB1P3	M1	SUB1 pseudogene 3	Others	Others	-0.0212663	1	NS	-0.037827	1	NS
TBC1D10B	M1	TBC1 domain family member 10B	Others	Others	-0.02125	1	NS	-0.0218532	1	NS
C6orf226	M1	chromosome 6 open reading frame 226	Others	Others	-0.0210551	1	NS	-0.032812	1	NS
CCDC124	M1	coiled-coil domain containing 124	Others	Others	-0.0208991	1	NS	-0.0542508	1	NS
TRMT10C	M1	tRNA methyltransferase 10C, mitochondrial RNase P subunit	Translation	mitochondrial translation	-0.0208659	1	NS	-0.0473124	1	NS
OGFR	M1	opioid growth factor receptor	Others	Others	-0.0208534	1	NS	-0.0124529	1	NS
TNFRSF14	M1	TNF receptor superfamily member 14	Others	Others	-0.020849	1	NS	0.00691948	1	NS
ZCCHC3	M1	zinc finger CCHC-type containing 3	Others	Others	-0.0205713	1	NS	-0.0354068	1	NS
MAPK3	M1	mitogen-activated protein kinase 3	Others	Others	-0.0202264	1	NS	0.0313129	1	NS
PDCD7	M1	programmed cell death 7	Others	Others	-0.0201766	1	NS	0.0623297	1	NS
LINC01492	M1	long intergenic non-protein coding RNA 1492	Others	Others	-0.0199894	1	NS	-0.0399223	1	NS
NOSIP	M1	nitric oxide synthase interacting protein	Others	Others	-0.0199842	1	NS	0.00512169	1	NS
C1orf174	M1	chromosome 1 open reading frame 174	Others	Others	-0.019978	1	NS	-0.0123178	1	NS
MRTO4	M1	MRT4 homolog, ribosome maturation factor	Translation	ribonucleoprotein complex biogenesis; ribosome biogenesis	-0.0198957	1	NS	0.033775	1	NS
RPL7L1	M1	ribosomal protein L7 like 1	Translation	ribonucleoprotein complex biogenesis; ribosome biogenesis	-0.0198028	1	NS	-0.099997	1	NS
FAM32A	M1	family with sequence similarity 32 member A	Others	Others	-0.0197792	1	NS	-0.0356395	1	NS
URM1	M1	ubiquitin related modifier 1	Others	Others	-0.0197114	1	NS	0.0206305	1	NS
NT5C	M1	5', 3'-nucleotidase, cytosolic	Others	Others	-0.0196638	1	NS	-0.0457634	1	NS
RPL35P1	M1	ribosomal protein L35 pseudogene 1	Others	Others	-0.019511	1	NS	-0.0313794	1	NS
CGRRF1	M1	cell growth regulator with ring finger domain 1	Others	Others	-0.019478	1	NS	-0.028268	1	NS
PPIH	M1	peptidylprolyl isomerase H	Others	Others	-0.0193023	1	NS	-0.034381	1	NS
RIC8A	M1	RIC8 guanine nucleotide exchange factor A	Others	Others	-0.0192322	1	NS	-0.0601217	1	NS
HMGCL	M1	3-hydroxy-3-methylglutaryl-CoA lyase	Others	Others	-0.0191519	1	NS	0.137946	1	NS
UROD	M1	uroporphyrinogen decarboxylase	Others	Others	-0.0190964	1	NS	-0.0484733	1	NS
ENSG00000253859	M1		Others	Others	-0.0190589	1	NS	-0.127294	1	NS
ARF6	M1	ADP ribosylation factor 6	Others	Others	-0.0188766	1	NS	-0.196292	1	NS
CD99	M1	CD99 molecule (Xg blood group)	Others	Others	-0.0188175	1	NS	-0.0612151	1	NS
RARA-AS1	M1	RARA antisense RNA 1	Others	Others	-0.0187364	1	NS	0.0183049	1	NS
CLNS1A	M1	chloride nucleotide-sensitive channel 1A	Translation	ribonucleoprotein complex biogenesis	-0.0186561	1	NS	0.0909897	1	NS
BLOC1S4	M1	biogenesis of lysosomal organelles complex 1 subunit 4	Others	Others	-0.0186274	1	NS	-0.0086776	1	NS
HIST2H2AA3	M1		Others	Others	-0.0185979	1	NS	-0.131927	1	NS
ENSG00000258881	M1		Others	Others	-0.0185939	1	NS	-0.0215663	1	NS
ENSG00000125695	M1		Others	Others	-0.0185052	1	NS	0.185014	1	NS
ARHGAP1	M1	Rho GTPase activating protein 1	Others	Others	-0.0184766	1	NS	0.178204	1	NS
MARVELD1	M1	MARVEL domain containing 1	Others	Others	-0.0184623	1	NS	0.0518495	1	NS
TMEM214	M1	transmembrane protein 214	Others	Others	-0.0183379	1	NS	-0.0451064	1	NS
TSEN15	M1	tRNA splicing endonuclease subunit 15	Others	Others	-0.0182975	1	NS	0.00159504	1	NS
POLR3K	M1	RNA polymerase III subunit K	Others	Others	-0.0181634	1	NS	0.0143832	1	NS
ISCA1	M1	iron-sulfur cluster assembly 1	Others	Others	-0.0179644	1	NS	-0.06363	1	NS
C2orf49	M1	chromosome 2 open reading frame 49	Others	Others	-0.017745	1	NS	-0.0828887	1	NS
MTX1P1	M1		Others	Others	-0.0174849	1	NS	-0.04529	1	NS
TMEM183A	M1	transmembrane protein 183A	Others	Others	-0.0174597	1	NS	-0.03499	1	NS
BLVRA	M1	biliverdin reductase A	Others	Others	-0.0172412	1	NS	-0.131549	1	NS
HSP90AB1	M1	heat shock protein 90 alpha family class B member 1	Translation	ribonucleoprotein complex biogenesis	-0.0171981	1	NS	-0.287023	1	NS
RHBDD3	M1	rhomboid domain containing 3	Others	Others	-0.0171452	1	NS	0.0519178	1	NS
RAP2B	M1	RAP2B, member of RAS oncogene family	Others	Others	-0.0170769	1	NS	-0.0374752	1	NS
VSIR	M1	V-set immunoregulatory receptor	Others	Others	-0.0170018	1	NS	0.0108188	1	NS
ASNSD1	M1	asparagine synthetase domain containing 1	Others	Others	-0.016874	1	NS	-0.0173041	1	NS
SMNDC1	M1	survival motor neuron domain containing 1	Others	Others	-0.0167317	1	NS	-0.0155113	1	NS
HCFC1R1	M1	host cell factor C1 regulator 1	Others	Others	-0.0165646	1	NS	-0.0948525	1	NS
TOPORS	M1	TOP1 binding arginine/serine rich protein, E3 ubiquitin ligase	Others	Others	-0.01648	1	NS	-0.00531396	1	NS
RPL21P4	M1	ribosomal protein L21 pseudogene 4	Others	Others	-0.0163476	1	NS	-0.0282864	1	NS
BTG3	M1	BTG anti-proliferation factor 3	Others	Others	-0.0162763	1	NS	-0.068969	1	NS
CHID1	M1	chitinase domain containing 1	Others	Others	-0.0162373	1	NS	-0.0378049	1	NS
TXNL4A	M1	thioredoxin like 4A	Translation	ribonucleoprotein complex biogenesis	-0.0160288	1	NS	-0.0938535	1	NS
AKT1	M1	AKT serine/threonine kinase 1	Mitochondrial respiration	energy derivation by oxidation of organic compounds	-0.0159946	1	NS	-0.0533696	1	NS
RPL17P34	M1	ribosomal protein L17 pseudogene 34	Others	Others	-0.0159468	1	NS	-0.0294311	1	NS
SRRM1	M1	serine and arginine repetitive matrix 1	Others	Others	-0.015836	1	NS	-0.132728	1	NS
FNTA	M1	farnesyltransferase, CAAX box, alpha	Others	Others	-0.0157804	1	NS	-0.0392035	1	NS
FAM50A	M1	family with sequence similarity 50 member A	Others	Others	-0.0157098	1	NS	-0.186995	1	NS
FTH1P2	M1	ferritin heavy chain 1 pseudogene 2	Others	Others	-0.0155403	1	NS	-0.0823711	1	NS
CNPY3	M1	canopy FGF signaling regulator 3	Others	Others	-0.0154051	1	NS	-0.0686269	1	NS
RPL37AP1	M1	ribosomal protein L37a pseudogene 1	Others	Others	-0.0153709	1	NS	-0.0276588	1	NS
MIF4GD	M1	MIF4G domain containing	Translation	cytoplasmic translation	-0.0152913	1	NS	0.00448626	1	NS
COQ2	M1	coenzyme Q2, polyprenyltransferase	Others	Others	-0.0151299	1	NS	0.00182555	1	NS
RILPL2	M1	Rab interacting lysosomal protein like 2	Others	Others	-0.015023	1	NS	-0.164855	1	NS
MRPL2	M1	mitochondrial ribosomal protein L2	Translation	mitochondrial translation	-0.0149845	1	NS	0.0297383	1	NS
ERAP2	M1	endoplasmic reticulum aminopeptidase 2	Others	Others	-0.0149101	1	NS	-0.0110187	1	NS
ABT1	M1	activator of basal transcription 1	Translation	ribonucleoprotein complex biogenesis; ribosome biogenesis	-0.0147454	1	NS	0.00585563	1	NS
TIMM9	M1	translocase of inner mitochondrial membrane 9	Others	Others	-0.0146995	1	NS	-0.0246051	1	NS
BRD7	M1	bromodomain containing 7	Others	Others	-0.014625	1	NS	-0.0192095	1	NS
NIFK	M1	nucleolar protein interacting with the FHA domain of MKI67	Translation	ribonucleoprotein complex biogenesis; ribosome biogenesis	-0.0144636	1	NS	-0.037934	1	NS
HCCS	M1	holocytochrome c synthase	Others	Others	-0.0143168	1	NS	-0.0225692	1	NS
ATPAF1	M1	ATP synthase mitochondrial F1 complex assembly factor 1	Others	Others	-0.0142932	1	NS	0.0748411	1	NS
JKAMP	M1	JNK1/MAPK8 associated membrane protein	Others	Others	-0.0141446	1	NS	-0.0241886	1	NS
NMB	M1	neuromedin B	Others	Others	-0.0141022	1	NS	-0.0230246	1	NS
CDC42EP3	M1	CDC42 effector protein 3	Others	Others	-0.0139475	1	NS	-0.0723729	1	NS
STEAP3	M1	STEAP3 metalloreductase	Others	Others	-0.0138629	1	NS	0.0161855	1	NS
ENSG00000268458	M1		Others	Others	-0.0137359	1	NS	-0.057657	1	NS
LYPLA2	M1	lysophospholipase 2	Others	Others	-0.0133093	1	NS	-0.054855	1	NS
CEBPZOS	M1	CEBPZ opposite strand	Others	Others	-0.0133072	1	NS	-0.0382415	1	NS
SLC1A5	M1	solute carrier family 1 member 5	Others	Others	-0.0132453	1	NS	0.220976	1	NS
SDSL	M1	serine dehydratase like	Others	Others	-0.0132336	1	NS	-0.0133829	1	NS
CCT8	M1	chaperonin containing TCP1 subunit 8	Others	Others	-0.013165	1	NS	0.0391524	1	NS
NME4	M1	NME/NM23 nucleoside diphosphate kinase 4	Others	Others	-0.0131065	1	NS	-0.0454015	1	NS
NDUFV3	M1	NADH:ubiquinone oxidoreductase subunit V3	Mitochondrial respiration	aerobic respiration; oxidative phosphorylation; cellular respiration; ATP synthesis coupled electron transport; mitochondrial ATP synthesis coupled electron transport; energy derivation by oxidation of organic compounds	-0.01309	1	NS	0.113985	1	NS
SNAPC2	M1	small nuclear RNA activating complex polypeptide 2	Others	Others	-0.0129503	1	NS	-0.037785	1	NS
MESD	M1	mesoderm development LRP chaperone	Others	Others	-0.0128793	1	NS	-0.132666	1	NS
EMG1	M1	EMG1 N1-specific pseudouridine methyltransferase	Translation	ribonucleoprotein complex biogenesis; ribosome biogenesis	-0.0128747	1	NS	0.0287859	1	NS
MBD4	M1	methyl-CpG binding domain 4, DNA glycosylase	Others	Others	-0.0128401	1	NS	-0.046053	1	NS
AP5M1	M1	adaptor related protein complex 5 subunit mu 1	Others	Others	-0.0127042	1	NS	-0.0245056	1	NS
PLRG1	M1	pleiotropic regulator 1	Others	Others	-0.0125412	1	NS	0.036112	1	NS
EXOSC4	M1	exosome component 4	Translation	ribonucleoprotein complex biogenesis; ribosome biogenesis	-0.0125139	1	NS	-0.0545324	1	NS
VAMP5	M1	vesicle associated membrane protein 5	Others	Others	-0.0124954	1	NS	0.0513965	1	NS
RANBP1	M1	RAN binding protein 1	Others	Others	-0.0124131	1	NS	-0.244549	1	NS
RPS11P5	M1	ribosomal protein S11 pseudogene 5	Others	Others	-0.0123413	1	NS	-0.0649884	1	NS
RPS15AP11	M1	ribosomal protein S15a pseudogene 11	Others	Others	-0.0122541	1	NS	-0.130702	1	NS
[truncated: 710 more rows]

## Sheet: M2
gene_name	Module	gene_full_name	M2_category	M2_Top_10_GO-BP_terms	M_vs_Y_log2FC	M_vs_Y_padj	Up or Down Regulation	O_vs_M_log2FC	O_vs_M_padj	Up or Down Regulation
CAST	M2	calpastatin	Others	Others	0.0862671	1	NS	-0.0871493	1	NS
ANO6	M2	anoctamin 6	Ion transport processes	sodium ion transport; sodium ion transmembrane transport	0.113328	1	NS	-0.0716034	1	NS
PREP	M2	prolyl endopeptidase	Others	Others	0.17805	1	NS	-0.0568183	1	NS
UBASH3B	M2	ubiquitin associated and SH3 domain containing B	Others	Others	0.18493	0.0145698	Up	-0.161411	1	NS
PLCB1	M2	phospholipase C beta 1	Others	Others	0.196415	1	NS	-0.191053	1	NS
CYTH3	M2	cytohesin 3	Small GTPase signal pathways	regulation of small GTPase mediated signal transduction; small GTPase-mediated signal transduction	0.209878	1	NS	-0.167631	1	NS
RUSC2	M2	RUN and SH3 domain containing 2	Others	Others	0.21815	1	NS	-0.211358	1	NS
TSPAN5	M2	tetraspanin 5	Cell adhesion and protein localization processes	protein localization to plasma membrane; protein localization to cell periphery; regulation of membrane protein ectodomain proteolysis	0.264609	1	NS	-0.451456	0.0415579	Down
ENSG00000282218	M2		Others	Others	0.267375	1	NS	-0.191794	1	NS
SLC4A7	M2	solute carrier family 4 member 7	Ion transport processes	sodium ion transport; sodium ion transmembrane transport	0.274252	1	NS	-0.39228	1	NS
TES	M2	testin LIM domain protein	Others	Others	0.274849	1	NS	-0.142645	1	NS
ECPAS	M2	Ecm29 proteasome adaptor and scaffold	Others	Others	0.276757	1	NS	-0.171617	1	NS
DOCK3	M2	dedicator of cytokinesis 3	Small GTPase signal pathways	regulation of small GTPase mediated signal transduction; small GTPase-mediated signal transduction	0.280006	1	NS	-0.254949	1	NS
CDKL1	M2	cyclin dependent kinase like 1	Others	Others	0.286063	1	NS	-0.0534683	1	NS
MGLL	M2	monoglyceride lipase	Others	Others	0.292169	1	NS	-0.521112	1	NS
SNX9	M2	sorting nexin 9	Cell adhesion and protein localization processes	regulation of membrane protein ectodomain proteolysis	0.293497	4.51964e-08	Up	-0.330837	0.0232912	Down
ACTN4	M2	actinin alpha 4	Ion transport processes; Cell adhesion and protein localization processes	sodium ion transport; sodium ion transmembrane transport; cell-substrate adhesion	0.300968	1	NS	-0.262668	1	NS
SPECC1	M2	sperm antigen with calponin homology and coiled-coil domains 1	Others	Others	0.302338	1	NS	-0.325855	1	NS
CTNNB1	M2	catenin beta 1	Cell adhesion and protein localization processes	cell-matrix adhesion; cell-substrate adhesion	0.306582	1	NS	-0.387602	1	NS
UBE2E1	M2	ubiquitin conjugating enzyme E2 E1	Others	Others	0.310858	1	NS	-0.277002	1	NS
LUZP1	M2	leucine zipper protein 1	Others	Others	0.314998	1	NS	-0.453788	1	NS
CD2AP	M2	CD2 associated protein	Small GTPase signal pathways	regulation of small GTPase mediated signal transduction; small GTPase-mediated signal transduction	0.317973	1	NS	-0.39077	1	NS
STK24	M2	serine/threonine kinase 24	Others	Others	0.318869	1	NS	0.205366	1	NS
PFKP	M2	phosphofructokinase, platelet	Others	Others	0.322351	1.06422e-05	Up	-0.255612	0.242964	NS
ATP2A2	M2	ATPase sarcoplasmic/endoplasmic reticulum Ca2+ transporting 2	Others	Others	0.324352	1	NS	-0.230136	1	NS
ITGB1	M2	integrin subunit beta 1	Cell adhesion and protein localization processes; Small GTPase signal pathways	protein localization to plasma membrane; protein localization to cell periphery; cell-matrix adhesion; regulation of small GTPase mediated signal transduction; small GTPase-mediated signal transduction; cell-substrate adhesion	0.326032	1	NS	-0.217738	1	NS
TPD52	M2	tumor protein D52	Others	Others	0.327235	1	NS	-0.27733	1	NS
SMURF2	M2	SMAD specific E3 ubiquitin protein ligase 2	Others	Others	0.327753	1	NS	-0.559087	1	NS
VCL	M2	vinculin	Cell adhesion and protein localization processes	cell-matrix adhesion; focal adhesion assembly; cell-substrate adhesion	0.330589	1	NS	-0.644596	0.0155053	Down
WDR44	M2	WD repeat domain 44	Others	Others	0.3416	1	NS	-0.423523	0.024113	Down
MITF	M2	melanocyte inducing transcription factor	Others	Others	0.347209	1	NS	-0.711002	2.0528e-07	Down
ACSL3	M2	acyl-CoA synthetase long chain family member 3	Cell adhesion and protein localization processes	protein localization to plasma membrane; protein localization to cell periphery	0.361372	0.588079	NS	-0.654763	0.00758333	Down
UBE2R2	M2	ubiquitin conjugating enzyme E2 R2	Others	Others	0.36226	1	NS	-0.291158	1	NS
EIF4E	M2	eukaryotic translation initiation factor 4E	Others	Others	0.375813	1	NS	-0.229222	1	NS
TMEM184B	M2	transmembrane protein 184B	Others	Others	0.382676	0.272089	NS	-0.152408	1	NS
EFL1	M2	elongation factor like GTPase 1	Others	Others	0.389488	0.00123405	Up	-0.231749	1	NS
ARHGAP10	M2	Rho GTPase activating protein 10	Small GTPase signal pathways	regulation of small GTPase mediated signal transduction; small GTPase-mediated signal transduction	0.395644	0.0247007	Up	-0.257239	1	NS
ENSG00000274487	M2		Others	Others	0.40422	0.00837066	Up	-0.395071	1	NS
GCLM	M2	glutamate-cysteine ligase modifier subunit	Others	Others	0.406288	1.33988e-06	Up	-0.413649	0.212818	NS
CRYBG1	M2	crystallin beta-gamma domain containing 1	Others	Others	0.408051	4.19552e-05	Up	-0.395917	0.192147	NS
SLMAP	M2	sarcolemma associated protein	Cell adhesion and protein localization processes; Ion transport processes	protein localization to plasma membrane; protein localization to cell periphery; sodium ion transport; sodium ion transmembrane transport	0.414005	1	NS	-0.486603	1	NS
UBE2O	M2	ubiquitin conjugating enzyme E2 O	Others	Others	0.414581	0.113473	NS	-0.18809	1	NS
GNG12	M2	G protein subunit gamma 12	Others	Others	0.416762	0.00161127	Up	-0.430854	1	NS
UBE2H	M2	ubiquitin conjugating enzyme E2 H	Others	Others	0.419284	1	NS	-0.551053	1	NS
EPB41L3	M2	erythrocyte membrane protein band 4.1 like 3	Cell adhesion and protein localization processes	protein localization to plasma membrane; protein localization to cell periphery	0.419482	0.0028812	Up	-0.475617	0.0808219	NS
MGAT5	M2	alpha-1,6-mannosylglycoprotein 6-beta-N-acetylglucosaminyltransferase	Others	Others	0.422447	1	NS	-0.307768	1	NS
ADAM9	M2	ADAM metallopeptidase domain 9	Cell adhesion and protein localization processes	cell-matrix adhesion; regulation of membrane protein ectodomain proteolysis; cell-substrate adhesion	0.425324	1	NS	-0.775719	3.48428e-05	Down
PVT1	M2	Pvt1 oncogene	Others	Others	0.426355	3.64488e-06	Up	-0.335164	1	NS
MIGA1	M2	mitoguardin 1	Others	Others	0.427101	1	NS	-0.0192165	1	NS
PISD	M2	phosphatidylserine decarboxylase	Others	Others	0.429292	1	NS	-0.373188	1	NS
JAK1	M2	Janus kinase 1	Others	Others	0.431561	1	NS	-0.420071	1	NS
BCR	M2	BCR activator of RhoGEF and GTPase	Cell adhesion and protein localization processes; Small GTPase signal pathways	cell-matrix adhesion; regulation of small GTPase mediated signal transduction; small GTPase-mediated signal transduction; focal adhesion assembly; cell-substrate adhesion	0.432694	0.189066	NS	-0.503893	0.179436	NS
ENSG00000280441	M2		Others	Others	0.435225	0.000172809	Up	-0.351875	1	NS
FAM208B	M2		Others	Others	0.438686	0.000253757	Up	-0.291966	1	NS
ENAH	M2	ENAH actin regulator	Others	Others	0.440774	0.0083489	Up	-0.264793	1	NS
LMBR1	M2	limb development membrane protein 1	Others	Others	0.444356	0.0149041	Up	-0.430715	1	NS
RRAS2	M2	RAS related 2	Small GTPase signal pathways	small GTPase-mediated signal transduction	0.444721	0.0206388	Up	-0.367994	1	NS
COBL	M2	cordon-bleu WH2 repeat protein	Others	Others	0.44606	1	NS	-0.691715	0.443639	NS
RPRD1B	M2	regulation of nuclear pre-mRNA domain containing 1B	Others	Others	0.446998	0.0097423	Up	-0.175723	1	NS
OGT	M2	O-linked N-acetylglucosamine (GlcNAc) transferase	Cell adhesion and protein localization processes; Small GTPase signal pathways	protein localization to cell periphery; regulation of small GTPase mediated signal transduction; small GTPase-mediated signal transduction	0.450085	0.00392094	Up	-0.38139	1	NS
SLC20A1	M2	solute carrier family 20 member 1	Ion transport processes	sodium ion transport; sodium ion transmembrane transport	0.450366	1	NS	-0.335234	1	NS
ABL2	M2	ABL proto-oncogene 2, non-receptor tyrosine kinase	Small GTPase signal pathways	regulation of small GTPase mediated signal transduction; small GTPase-mediated signal transduction	0.450849	0.00164361	Up	-0.294975	1	NS
LRRFIP2	M2	LRR binding FLII interacting protein 2	Others	Others	0.451562	1	NS	-0.700292	0.000286822	Down
ABCC1	M2	ATP binding cassette subfamily C member 1 (ABCC1 blood group)	Others	Others	0.452238	0.00111893	Up	-0.180689	1	NS
AGFG1	M2	ArfGAP with FG repeats 1	Others	Others	0.458081	0.00799748	Up	-0.407681	0.515251	NS
BCL2L1	M2	BCL2 like 1	Cell adhesion and protein localization processes	protein localization to plasma membrane; protein localization to cell periphery	0.458383	1	NS	0.254915	1	NS
VMP1	M2	vacuole membrane protein 1	Others	Others	0.464204	1.32775e-05	Up	-0.201954	1	NS
SSH1	M2	slingshot protein phosphatase 1	Others	Others	0.465469	0.0175746	Up	-0.610253	0.000527808	Down
FAM135A	M2	family with sequence similarity 135 member A	Others	Others	0.473973	0.040008	Up	-0.28958	1	NS
PACS1	M2	phosphofurin acidic cluster sorting protein 1	Cell adhesion and protein localization processes	protein localization to plasma membrane; protein localization to cell periphery	0.478705	0.000130616	Up	-0.400916	1	NS
UBL3	M2	ubiquitin like 3	Others	Others	0.479771	1	NS	-0.26573	1	NS
SLC25A37	M2	solute carrier family 25 member 37	Others	Others	0.480841	1	NS	-0.213225	1	NS
MTHFD1L	M2	methylenetetrahydrofolate dehydrogenase (NADP+ dependent) 1 like	Others	Others	0.483188	0.0061916	Up	-0.431301	1	NS
BACH1	M2	BTB domain and CNC homolog 1	Others	Others	0.490865	1	NS	-0.115941	1	NS
NBPF15	M2	NBPF member 15	Others	Others	0.494053	5.53305e-07	Up	-0.160941	1	NS
CTBP2	M2	C-terminal binding protein 2	Others	Others	0.497547	0.000929016	Up	-0.40621	1	NS
SMAD3	M2	SMAD family member 3	Cell adhesion and protein localization processes	cell-matrix adhesion; focal adhesion assembly; cell-substrate adhesion	0.499638	1	NS	-0.859748	0.00369665	Down
NAA25	M2	N-alpha-acetyltransferase 25, NatB auxiliary subunit	Others	Others	0.499722	0.000654136	Up	-0.266251	1	NS
SLC6A6	M2	solute carrier family 6 member 6	Ion transport processes	sodium ion transport; sodium ion transmembrane transport	0.500142	0.310671	NS	-0.482048	0.304819	NS
SMG1P3	M2	SMG1 pseudogene 3	Others	Others	0.500658	0.00916262	Up	-0.384617	1	NS
OXSR1	M2	oxidative stress responsive kinase 1	Ion transport processes	sodium ion transport	0.501622	0.0239131	Up	-0.343354	1	NS
TSC22D2	M2	TSC22 domain family member 2	Others	Others	0.510302	0.674665	NS	-0.460389	1	NS
TRAPPC10	M2	trafficking protein particle complex subunit 10	Others	Others	0.513407	3.09977e-05	Up	-0.328177	1	NS
CNOT2	M2	CCR4-NOT transcription complex subunit 2	Others	Others	0.514215	0.00165516	Up	-0.513586	0.133217	NS
AP2B1	M2	adaptor related protein complex 2 subunit beta 1	Others	Others	0.515361	0.000134043	Up	-0.263387	1	NS
DHFR	M2	dihydrofolate reductase	Others	Others	0.518901	0.00974845	Up	-0.439815	1	NS
CMSS1	M2	cms1 ribosomal small subunit homolog	Others	Others	0.520186	0.0276719	Up	-0.366561	1	NS
BICD1	M2	BICD cargo adaptor 1	Others	Others	0.521706	8.28846e-14	Up	-0.481927	0.0306136	Down
RASA2	M2	RAS p21 protein activator 2	Small GTPase signal pathways	regulation of small GTPase mediated signal transduction; small GTPase-mediated signal transduction	0.524153	0.0010294	Up	-0.538146	0.00783843	Down
ME1	M2	malic enzyme 1	Others	Others	0.53229	7.69154e-05	Up	-0.229261	1	NS
MT-TP	M2	mitochondrially encoded tRNA-Pro (CCN)	Others	Others	0.533858	1	NS	-0.357741	1	NS
ATP13A3	M2	ATPase 13A3	Others	Others	0.535041	8.281e-07	Up	-0.462914	0.0763621	NS
ENSG00000247925	M2		Others	Others	0.535682	1	NS	-0.66669	0.594	NS
LMTK2	M2	lemur tyrosine kinase 2	Others	Others	0.541325	0.270979	NS	-0.414417	1	NS
ATP2B4	M2	ATPase plasma membrane Ca2+ transporting 4	Cell adhesion and protein localization processes; Ion transport processes	protein localization to plasma membrane; protein localization to cell periphery; sodium ion transport; sodium ion transmembrane transport	0.541359	0.0675602	NS	-0.424874	1	NS
GLIS3	M2	GLIS family zinc finger 3	Others	Others	0.543794	1	NS	-0.594882	1	NS
SLC38A1	M2	solute carrier family 38 member 1	Ion transport processes	sodium ion transport	0.54396	2.03936e-06	Up	-0.656839	2.91237e-06	Down
RBMS1	M2	RNA binding motif single stranded interacting protein 1	Others	Others	0.544291	0.000283586	Up	-0.296947	1	NS
NBPF9	M2	NBPF member 9	Others	Others	0.54688	6.67811e-22	Up	-0.467463	0.00198034	Down
DOCK9	M2	dedicator of cytokinesis 9	Small GTPase signal pathways	small GTPase-mediated signal transduction	0.551337	0.685059	NS	-0.252713	1	NS
SH3D19	M2	SH3 domain containing 19	Cell adhesion and protein localization processes	regulation of membrane protein ectodomain proteolysis	0.558064	0.000101873	Up	-0.0619085	1	NS
LLGL2	M2	LLGL scribble cell polarity complex component 2	Others	Others	0.55856	4.54743e-05	Up	-0.394724	1	NS
FRMD5	M2	FERM domain containing 5	Others	Others	0.559677	2.04527e-08	Up	-0.693958	5.94522e-06	Down
PITPNB	M2	phosphatidylinositol transfer protein beta	Others	Others	0.562769	4.91454e-05	Up	-0.323257	1	NS
ZFAND6	M2	zinc finger AN1-type containing 6	Others	Others	0.563863	0.00122665	Up	-0.395923	1	NS
SAMD4A	M2	sterile alpha motif domain containing 4A	Others	Others	0.564263	0.182572	NS	-0.689243	0.000555743	Down
TMOD3	M2	tropomodulin 3	Others	Others	0.565648	4.22918e-06	Up	-0.591378	9.20696e-05	Down
ENSG00000234500	M2		Others	Others	0.577236	0.00259782	Up	-0.280258	1	NS
ANKIB1	M2	ankyrin repeat and IBR domain containing 1	Others	Others	0.580532	8.4693e-05	Up	-0.290908	1	NS
ERRFI1	M2	ERBB receptor feedback inhibitor 1	Cell adhesion and protein localization processes	protein localization to plasma membrane; protein localization to cell periphery	0.587633	0.00114792	Up	-0.476534	1	NS
NPEPPS	M2	aminopeptidase puromycin sensitive	Others	Others	0.592736	4.38517e-09	Up	-0.569318	0.000424461	Down
MAP4K4	M2	mitogen-activated protein kinase kinase kinase kinase 4	Cell adhesion and protein localization processes; Small GTPase signal pathways	cell-matrix adhesion; regulation of small GTPase mediated signal transduction; small GTPase-mediated signal transduction; focal adhesion assembly; cell-substrate adhesion	0.595557	0.0454137	Up	-0.76299	0.0244925	Down
MAP2K1	M2	mitogen-activated protein kinase kinase 1	Others	Others	0.59827	0.0107548	Up	-0.371735	1	NS
CORO1C	M2	coronin 1C	Cell adhesion and protein localization processes	cell-matrix adhesion; focal adhesion assembly; cell-substrate adhesion	0.603407	8.19124e-06	Up	-0.704667	5.24135e-06	Down
CCDC6	M2	coiled-coil domain containing 6	Others	Others	0.604543	6.25295e-07	Up	-0.372742	1	NS
SMG1P2	M2	SMG1 pseudogene 2	Others	Others	0.60798	1.88987e-09	Up	-0.286249	1	NS
MAP4K5	M2	mitogen-activated protein kinase kinase kinase kinase 5	Others	Others	0.630088	9.27527e-08	Up	-0.665267	0.000255559	Down
IARS	M2	isoleucyl-tRNA synthetase 1	Others	Others	0.638203	6.5914e-17	Up	-0.456158	0.636276	NS
MAN2A1	M2	mannosidase alpha class 2A member 1	Others	Others	0.648561	1.45401e-10	Up	-0.540172	0.0323253	Down
PSD3	M2	pleckstrin and Sec7 domain containing 3	Small GTPase signal pathways	regulation of small GTPase mediated signal transduction; small GTPase-mediated signal transduction	0.650389	3.77215e-09	Up	-0.689984	0.0052804	Down
CMIP	M2	c-Maf inducing protein	Others	Others	0.653335	0.0328851	Up	-0.527596	1	NS
GMDS	M2	GDP-mannose 4,6-dehydratase	Others	Others	0.655595	4.12372e-11	Up	-0.255725	1	NS
XPO6	M2	exportin 6	Others	Others	0.664857	1.16177e-12	Up	-0.343256	1	NS
OSBPL10	M2	oxysterol binding protein like 10	Others	Others	0.669659	1.26745e-05	Up	-0.283418	1	NS
UBE2K	M2	ubiquitin conjugating enzyme E2 K	Others	Others	0.671995	1.86597e-09	Up	-0.266323	1	NS
FNDC3B	M2	fibronectin type III domain containing 3B	Others	Others	0.67215	6.60406e-10	Up	-0.672518	0.00675831	Down
RCC1	M2	regulator of chromosome condensation 1	Others	Others	0.673459	7.24279e-06	Up	-0.522793	1	NS
GNB1	M2	G protein subunit beta 1	Small GTPase signal pathways	small GTPase-mediated signal transduction	0.678909	1.06352e-07	Up	-0.449567	1	NS
ANKRD11	M2	ankyrin repeat domain containing 11	Others	Others	0.691247	1.6108e-08	Up	-0.331552	1	NS
GFPT1	M2	glutamine--fructose-6-phosphate transaminase 1	Others	Others	0.712542	1.351e-09	Up	-0.353455	0.42915	NS
DHX15	M2	DEAH-box helicase 15	Others	Others	0.718935	8.64398e-11	Up	-0.666276	0.00328334	Down
DPY19L1	M2	dpy-19 like C-mannosyltransferase 1	Others	Others	0.723549	2.60021e-09	Up	-0.372611	1	NS
MAP4K3	M2	mitogen-activated protein kinase kinase kinase kinase 3	Others	Others	0.738231	1.41123e-09	Up	-0.419998	1	NS
MYOF	M2	myoferlin	Others	Others	0.746417	3.88374e-08	Up	-0.779484	0.00024823	Down
ENSG00000260971	M2		Others	Others	0.806834	4.60892e-13	Up	-0.729864	0.0718592	NS
LINC00511	M2	long intergenic non-protein coding RNA 511	Others	Others	0.81142	1.67724e-05	Up	-1.48071	9.23006e-09	Down
SEC24D	M2	SEC24 homolog D, COPII coat complex component	Others	Others	0.827998	3.71803e-16	Up	-0.662021	0.00109566	Down
MPRIP	M2	myosin phosphatase Rho interacting protein	Others	Others	0.82907	0.000225497	Up	-0.768443	0.889408	NS
ATP1B3	M2	ATPase Na+/K+ transporting subunit beta 3	Cell adhesion and protein localization processes; Ion transport processes	protein localization to plasma membrane; protein localization to cell periphery; sodium ion transport; sodium ion transmembrane transport	0.84191	2.85112e-17	Up	-0.548736	0.572467	NS
MAP4	M2	microtubule associated protein 4	Others	Others	0.853417	2.02354e-12	Up	-0.526041	0.718063	NS
JUP	M2	junction plakoglobin	Cell adhesion and protein localization processes	protein localization to plasma membrane; protein localization to cell periphery; cell-matrix adhesion; cell-substrate adhesion	0.872348	8.11318e-12	Up	-0.891529	2.27596e-07	Down
ENSG00000229180	M2		Others	Others	0.889911	8.08397e-08	Up	-0.661082	1	NS
EFNA5	M2	ephrin A5	Cell adhesion and protein localization processes	cell-matrix adhesion; focal adhesion assembly; cell-substrate adhesion	0.892096	9.58704e-09	Up	-0.621652	1	NS
RASAL2	M2	RAS protein activator like 2	Others	Others	0.908801	2.14457e-18	Up	-0.869998	8.0862e-06	Down
DGKD	M2	diacylglycerol kinase delta	Others	Others	0.927768	1.35522e-14	Up	-0.538882	1	NS
ENSG00000261553	M2		Others	Others	0.992411	3.41157e-12	Up	-0.372619	1	NS
CDK14	M2	cyclin dependent kinase 14	Others	Others	1.00697	7.33287e-25	Up	-0.855556	7.04538e-07	Down
RAPH1	M2	Ras association (RalGDS/AF-6) and pleckstrin homology domains 1	Others	Others	1.00998	6.29832e-17	Up	-0.983081	2.81342e-07	Down
PLXNA2	M2	plexin A2	Others	Others	1.0427	0.00047428	Up	-0.627146	1	NS
TET3	M2	tet methylcytosine dioxygenase 3	Others	Others	1.11599	9.02264e-06	Up	-1.10975	0.0991493	NS
CD55	M2	CD55 molecule (Cromer blood group)	Others	Others	1.12243	1.24921e-16	Up	-0.72337	0.081501	NS
MT-TQ	M2	mitochondrially encoded tRNA-Gln (CAA/G)	Others	Others	1.28626	4.45963e-21	Up	-0.499715	1	NS
MYO1E	M2	myosin IE	Others	Others	1.31961	2.35794e-06	Up	-0.636994	1	NS

## Sheet: M3
gene_name	Module	gene_full_name	M3_category	M3_Top_10_GO-BP_terms	M_vs_Y_log2FC	M_vs_Y_padj	Up or Down Regulation	O_vs_M_log2FC	O_vs_M_padj	Up or Down Regulation
AFF3	M3	ALF transcription elongation factor 3	Others	Others	-0.457396	0.00253823	Down	0.924192	3.80258e-08	Up
LIN52	M3	lin-52 DREAM MuvB core complex component	Others	Others	-0.362103	1	NS	0.877263	0.225401	NS
ENSG00000243176	M3		Others	Others	-0.332056	1	NS	0.933249	1.0637e-10	Up
ERBB4	M3	erb-b2 receptor tyrosine kinase 4	Others	Others	-0.326416	0.0719342	NS	1.02988	5.2919e-06	Up
TTN	M3	titin	Others	Others	-0.305426	0.000143095	Down	0.861664	1.2214e-05	Up
SNX30	M3	sorting nexin family member 30	Vesicle Trafficking	endosomal transport	-0.301807	0.00329211	Down	0.568354	1	NS
TTN-AS1	M3	TTN antisense RNA 1	Others	Others	-0.266311	0.226697	NS	0.580272	0.483551	NS
CNTN4	M3	contactin 4	Others	Others	-0.238672	1	NS	0.69983	0.0181176	Up
C1orf21	M3	chromosome 1 open reading frame 21	Others	Others	-0.217107	1	NS	0.528517	1	NS
CSF3R	M3	colony stimulating factor 3 receptor	Others	Others	-0.213108	1	NS	0.516088	0.00364962	Up
COBLL1	M3	cordon-bleu WH2 repeat protein like 1	Others	Others	-0.177571	1	NS	0.71339	0.00622448	Up
FOXN3	M3	forkhead box N3	Others	Others	-0.167734	1	NS	0.615826	0.259231	NS
PLCH1	M3	phospholipase C eta 1	Others	Others	-0.160455	1	NS	0.777613	0.220134	NS
CCND3	M3	cyclin D3	Others	Others	-0.154398	1	NS	0.741182	0.000527419	Up
PDE4D	M3	phosphodiesterase 4D	Protein Post-translational Modification	peptidyl-serine phosphorylation; peptidyl-serine modification	-0.148077	1	NS	0.303651	1	NS
BCAS3	M3	BCAS3 microtubule associated cell migration factor	Others	Others	-0.147957	1	NS	0.698045	0.027294	Up
TBC1D4	M3	TBC1 domain family member 4	Others	Others	-0.143228	1	NS	0.730967	0.839362	NS
TMTC2	M3	transmembrane O-mannosyltransferase targeting cadherins 2	Others	Others	-0.139493	1	NS	0.737934	0.457194	NS
MDM2	M3	MDM2 proto-oncogene	Protein Post-translational Modification; Cell Polarity & Morphogenesis	proteasome-mediated ubiquitin-dependent protein catabolic process; regulation of neuron projection development	-0.137932	1	NS	0.362139	1	NS
ZSWIM5	M3	zinc finger SWIM-type containing 5	Others	Others	-0.136762	1	NS	0.597746	0.863133	NS
PLCL1	M3	phospholipase C like 1 (inactive)	Others	Others	-0.136006	1	NS	0.453348	0.411763	NS
CAMK1D	M3	calcium/calmodulin dependent protein kinase ID	Protein Post-translational Modification; Cell Polarity & Morphogenesis	peptidyl-serine phosphorylation; peptidyl-serine modification; regulation of neuron projection development	-0.129581	1	NS	1.60589	3.01461e-08	Up
IFT172	M3	intraflagellar transport 172	Others	Others	-0.124828	1	NS	0.0827666	1	NS
LRRC37A3	M3	leucine rich repeat containing 37 member A3	Others	Others	-0.124559	1	NS	0.560437	0.000378101	Up
ENSG00000283674	M3		Others	Others	-0.123365	1	NS	0.485693	0.816339	NS
ATF7IP2	M3	activating transcription factor 7 interacting protein 2	Others	Others	-0.117993	1	NS	0.472137	1	NS
C8orf34	M3	chromosome 8 open reading frame 34	Others	Others	-0.112544	1	NS	0.331276	1	NS
PHACTR1	M3	phosphatase and actin regulator 1	Others	Others	-0.10628	1	NS	1.0538	5.52606e-18	Up
ARHGEF12	M3	Rho guanine nucleotide exchange factor 12	Vesicle Trafficking	regulation of small GTPase mediated signal transduction	-0.103164	1	NS	0.738643	0.274968	NS
PDGFC	M3	platelet derived growth factor C	Others	Others	-0.101788	1	NS	0.392673	1	NS
UVSSA	M3	UV stimulated scaffold protein A	Others	Others	-0.0918665	1	NS	0.145106	1	NS
DPP6	M3	dipeptidyl peptidase like 6	Others	Others	-0.0905741	1	NS	0.47713	0.895327	NS
ARHGAP31	M3	Rho GTPase activating protein 31	Vesicle Trafficking	regulation of small GTPase mediated signal transduction	-0.0904086	1	NS	0.283772	1	NS
GABPB2	M3	GA binding protein transcription factor subunit beta 2	Others	Others	-0.0859144	1	NS	0.0969406	1	NS
GTF2IRD2	M3	GTF2I repeat domain containing 2	Others	Others	-0.0845503	1	NS	0.609548	0.610199	NS
LRIG2	M3	leucine rich repeats and immunoglobulin like domains 2	Cell Polarity & Morphogenesis	regulation of neuron projection development	-0.0833429	1	NS	0.344343	1	NS
GSAP	M3	gamma-secretase activating protein	Others	Others	-0.0808418	1	NS	0.345466	1	NS
ACYP2	M3	acylphosphatase 2	Others	Others	-0.0790309	1	NS	0.510393	1	NS
DLC1	M3	DLC1 Rho GTPase activating protein	Cell Polarity & Morphogenesis; Vesicle Trafficking	regulation of cell morphogenesis; regulation of small GTPase mediated signal transduction	-0.0783565	1	NS	0.177504	1	NS
ENSG00000258461	M3		Others	Others	-0.0697955	1	NS	0.384654	0.278628	NS
TBC1D5	M3	TBC1 domain family member 5	Vesicle Trafficking	endosomal transport	-0.0687089	1	NS	0.695834	0.000529313	Up
QKI	M3	QKI, KH domain containing RNA binding	Others	Others	-0.0684013	1	NS	0.213389	1	NS
KIAA1328	M3	KIAA1328	Others	Others	-0.0673249	1	NS	0.462451	1	NS
ENSG00000231365	M3		Others	Others	-0.0659058	1	NS	0.31501	1	NS
MAP2K5	M3	mitogen-activated protein kinase kinase 5	Others	Others	-0.0612259	1	NS	0.52086	1	NS
GTF2IRD2B	M3	GTF2I repeat domain containing 2B	Others	Others	-0.0608592	1	NS	0.425471	1	NS
PIP5K1B	M3	phosphatidylinositol-4-phosphate 5-kinase type 1 beta	Others	Others	-0.0576431	1	NS	0.583761	0.168103	NS
MBD5	M3	methyl-CpG binding domain protein 5	Others	Others	-0.0540128	1	NS	0.398101	1	NS
PID1	M3	phosphotyrosine interaction domain containing 1	Others	Others	-0.0517339	1	NS	0.535374	0.0661198	NS
TRMT2B	M3	tRNA methyltransferase 2 homolog B	Others	Others	-0.0492938	1	NS	0.202591	1	NS
DOCK8	M3	dedicator of cytokinesis 8	Cell Polarity & Morphogenesis; Vesicle Trafficking	establishment of cell polarity; establishment or maintenance of cell polarity; regulation of small GTPase mediated signal transduction	-0.0490023	1	NS	0.498503	1	NS
DPH6	M3	diphthamine biosynthesis 6	Others	Others	-0.0489491	1	NS	0.412565	1	NS
ATXN7L1	M3	ataxin 7 like 1	Others	Others	-0.0484532	1	NS	0.346795	1	NS
RHOT1	M3	ras homolog family member T1	Others	Others	-0.0472794	1	NS	0.263751	1	NS
INVS	M3	inversin	Others	Others	-0.0470926	1	NS	0.372586	1	NS
WDR70	M3	WD repeat domain 70	Others	Others	-0.043998	1	NS	0.6141	0.000155035	Up
RBPMS	M3	RNA binding protein, mRNA processing factor	Others	Others	-0.0436986	1	NS	0.316315	1	NS
DNM3	M3	dynamin 3	Cell Polarity & Morphogenesis	regulation of neuron projection development	-0.042893	1	NS	0.386339	1	NS
ANKRD44	M3	ankyrin repeat domain 44	Others	Others	-0.0420344	1	NS	0.475145	1	NS
FAM172A	M3		Others	Others	-0.0392621	1	NS	0.434962	1	NS
FOXP2	M3	forkhead box P2	Others	Others	-0.0364189	1	NS	0.854123	1.33204e-05	Up
MECOM	M3	MDS1 and EVI1 complex locus	Others	Others	-0.0336495	1	NS	0.591716	8.32798e-11	Up
CCDC18-AS1	M3	CCDC18 antisense RNA 1	Others	Others	-0.0274505	1	NS	0.200727	1	NS
DLEU2	M3	deleted in lymphocytic leukemia 2	Others	Others	-0.0248161	1	NS	0.321938	1	NS
NSMCE2	M3	NSE2 (MMS21) homolog, SMC5-SMC6 complex SUMO ligase	Others	Others	-0.0221467	1	NS	0.496198	0.627858	NS
AUTS2	M3	activator of transcription and developmental regulator AUTS2	Vesicle Trafficking	regulation of small GTPase mediated signal transduction	-0.0198604	1	NS	0.682447	2.30412e-08	Up
ENTPD1-AS1	M3	ENTPD1 antisense RNA 1	Others	Others	-0.0188143	1	NS	0.233039	1	NS
TTC14	M3	tetratricopeptide repeat domain 14	Others	Others	-0.0167327	1	NS	0.204363	1	NS
GANC	M3	glucosidase alpha, neutral C	Others	Others	-0.0150785	1	NS	0.826258	0.000121256	Up
MAML3	M3	mastermind like transcriptional coactivator 3	Others	Others	-0.0136988	1	NS	0.296961	1	NS
MAP3K13	M3	mitogen-activated protein kinase kinase kinase 13	Protein Post-translational Modification; Cell Polarity & Morphogenesis	peptidyl-serine phosphorylation; peptidyl-serine modification; regulation of cell morphogenesis; regulation of neuron projection development	-0.0120707	1	NS	0.0236917	1	NS
EVA1C	M3	eva-1 homolog C	Others	Others	-0.0119159	1	NS	0.614859	1	NS
ENSG00000283208	M3		Others	Others	-0.0111629	1	NS	0.3943	1	NS
ENSG00000259972	M3		Others	Others	-0.00895125	1	NS	0.111822	1	NS
PHF14	M3	PHD finger protein 14	Others	Others	-0.00881327	1	NS	0.411135	1	NS
TTLL5	M3	tubulin tyrosine ligase like 5	Others	Others	-0.00871256	1	NS	0.440858	1	NS
CADM1	M3	cell adhesion molecule 1	Others	Others	-0.00758749	1	NS	0.311231	1	NS
RANBP17	M3	RAN binding protein 17	Others	Others	-0.00695443	1	NS	0.602922	1	NS
ENSG00000215158	M3		Others	Others	-0.00362839	1	NS	0.374816	1	NS
BBS4	M3	Bardet-Biedl syndrome 4	Others	Others	0.000139766	1	NS	0.0871971	1	NS
ZNF302	M3	zinc finger protein 302	Others	Others	0.00144167	1	NS	0.0910197	1	NS
RABEP1	M3	rabaptin, RAB GTPase binding effector protein 1	Vesicle Trafficking	post-Golgi vesicle-mediated transport	0.00166607	1	NS	0.232307	1	NS
FOXO1	M3	forkhead box O1	Others	Others	0.00347192	1	NS	0.229969	1	NS
SPATA5	M3		Others	Others	0.00427542	1	NS	0.384998	1	NS
FAM157C	M3	family with sequence similarity 157 member C	Others	Others	0.00478749	1	NS	0.140787	1	NS
PNISR	M3	PNN interacting serine and arginine rich protein	Others	Others	0.00550428	1	NS	0.0651929	1	NS
FARS2	M3	phenylalanyl-tRNA synthetase 2, mitochondrial	Others	Others	0.00556854	1	NS	0.457036	1	NS
MAPK10	M3	mitogen-activated protein kinase 10	Others	Others	0.0077278	1	NS	0.214748	1	NS
NAALADL2	M3	N-acetylated alpha-linked acidic dipeptidase like 2	Others	Others	0.00825822	1	NS	0.121792	1	NS
TOX	M3	thymocyte selection associated high mobility group box	Cell Polarity & Morphogenesis	regulation of neuron projection development	0.0088041	1	NS	0.729588	0.0264087	Up
BABAM2	M3	BRISC and BRCA1 A complex member 2	Others	Others	0.00957791	1	NS	0.629043	1	NS
AKAP6	M3	A-kinase anchoring protein 6	Others	Others	0.00974249	1	NS	0.294859	1	NS
THADA	M3	THADA armadillo repeat containing	Others	Others	0.0102237	1	NS	0.580057	0.167859	NS
RSRC1	M3	arginine and serine rich coiled-coil 1	Others	Others	0.0118897	1	NS	0.422279	1	NS
CCDC91	M3	coiled-coil domain containing 91	Vesicle Trafficking	post-Golgi vesicle-mediated transport	0.0148048	1	NS	0.567649	0.759217	NS
DERA	M3	deoxyribose-phosphate aldolase	Others	Others	0.0148731	1	NS	0.496882	1	NS
PPM1L	M3	protein phosphatase, Mg2+/Mn2+ dependent 1L	Others	Others	0.0152641	1	NS	0.363466	1	NS
ENOSF1	M3	enolase superfamily member 1	Others	Others	0.0153487	1	NS	0.747386	6.21987e-06	Up
ENSG00000198237	M3		Others	Others	0.0158497	1	NS	0.282759	1	NS
UBE3D	M3	ubiquitin protein ligase E3D	Protein Post-translational Modification	proteasome-mediated ubiquitin-dependent protein catabolic process	0.0163648	1	NS	0.22218	1	NS
NEO1	M3	neogenin 1	Cell Polarity & Morphogenesis	regulation of neuron projection development	0.0169661	1	NS	0.367657	1	NS
ZNF704	M3	zinc finger protein 704	Others	Others	0.0176469	1	NS	0.653258	1	NS
HERC2P3	M3	HERC2 pseudogene 3	Others	Others	0.0184768	1	NS	0.11849	1	NS
KANSL1L	M3	KAT8 regulatory NSL complex subunit 1 like	Others	Others	0.0186413	1	NS	0.417641	1	NS
ENSG00000278610	M3		Others	Others	0.0195986	1	NS	0.218026	1	NS
TAF3	M3	TATA-box binding protein associated factor 3	Others	Others	0.019606	1	NS	0.202165	1	NS
ENSG00000275131	M3		Others	Others	0.0200609	1	NS	0.0137327	1	NS
ATR	M3	ATR serine/threonine kinase	Protein Post-translational Modification	peptidyl-serine phosphorylation; peptidyl-serine modification	0.0208561	1	NS	0.240075	1	NS
ENSG00000251634	M3		Others	Others	0.0225553	1	NS	0.426677	0.563915	NS
MIR99AHG	M3	mir-99a-let-7c cluster host gene	Others	Others	0.0229956	1	NS	0.580011	1	NS
GTF2IP12	M3	general transcription factor IIi pseudogene 12	Others	Others	0.0231795	1	NS	0.00715342	1	NS
ENSG00000273319	M3		Others	Others	0.0236512	1	NS	0.335213	1	NS
SLC22A15	M3	solute carrier family 22 member 15	Others	Others	0.0239838	1	NS	0.238667	1	NS
MVB12B	M3	multivesicular body subunit 12B	Others	Others	0.0243476	1	NS	0.299932	1	NS
MCM9	M3	minichromosome maintenance 9 homologous recombination repair factor	Others	Others	0.0246904	1	NS	0.351707	1	NS
TAF1	M3	TATA-box binding protein associated factor 1	Protein Post-translational Modification	peptidyl-serine phosphorylation; peptidyl-serine modification; proteasome-mediated ubiquitin-dependent protein catabolic process	0.0253808	1	NS	0.411385	1	NS
EPS8	M3	EGFR pathway substrate 8, signaling adaptor	Cell Polarity & Morphogenesis; Vesicle Trafficking	regulation of cell morphogenesis; regulation of small GTPase mediated signal transduction	0.0254514	1	NS	0.0321584	1	NS
SWT1	M3	SWT1 RNA endoribonuclease homolog	Others	Others	0.0255199	1	NS	0.173426	1	NS
CECR2	M3	CECR2 histone acetyl-lysine reader	Others	Others	0.0258356	1	NS	0.361457	1	NS
PRKAG2	M3	protein kinase AMP-activated non-catalytic subunit gamma 2	Others	Others	0.0260483	1	NS	0.323832	1	NS
SCAI	M3	suppressor of cancer cell invasion	Vesicle Trafficking	regulation of small GTPase mediated signal transduction	0.0262889	1	NS	0.452611	1	NS
CRADD	M3	CASP2 and RIPK1 domain containing adaptor with death domain	Others	Others	0.0271527	1	NS	0.713014	0.000270224	Up
LIMCH1	M3	LIM and calponin homology domains 1	Others	Others	0.0272412	1	NS	1.10405	3.48072e-20	Up
STARD9	M3	StAR related lipid transfer domain containing 9	Others	Others	0.0274083	1	NS	0.105683	1	NS
ST3GAL3	M3	ST3 beta-galactoside alpha-2,3-sialyltransferase 3	Others	Others	0.0286298	1	NS	0.367285	1	NS
TFCP2	M3	transcription factor CP2	Others	Others	0.0307145	1	NS	0.228999	1	NS
ZNF518A	M3	zinc finger protein 518A	Others	Others	0.0311704	1	NS	0.267268	1	NS
PLEKHA5	M3	pleckstrin homology domain containing A5	Others	Others	0.0333523	1	NS	0.60278	1	NS
OGDH	M3	oxoglutarate dehydrogenase	Others	Others	0.0341798	1	NS	0.12635	1	NS
ZNF254	M3	zinc finger protein 254	Others	Others	0.0361116	1	NS	0.184046	1	NS
ZNF611	M3	zinc finger protein 611	Others	Others	0.0367355	1	NS	0.0497298	1	NS
FANCC	M3	FA complementation group C	Others	Others	0.037021	1	NS	0.185985	1	NS
PCBD2	M3	pterin-4 alpha-carbinolamine dehydratase 2	Others	Others	0.0374091	1	NS	0.352147	1	NS
SNX14	M3	sorting nexin 14	Others	Others	0.0382474	1	NS	0.157091	1	NS
EYA3	M3	EYA transcriptional coactivator and phosphatase 3	Others	Others	0.0383208	1	NS	0.0820379	1	NS
TBC1D14	M3	TBC1 domain family member 14	Vesicle Trafficking	endosomal transport	0.0395847	1	NS	0.328506	1	NS
GALM	M3	galactose mutarotase	Others	Others	0.0411207	1	NS	0.911652	0.0429431	Up
ASCC3	M3	activating signal cointegrator 1 complex subunit 3	Protein Post-translational Modification	proteasome-mediated ubiquitin-dependent protein catabolic process	0.0413276	1	NS	0.251851	1	NS
LRRK2	M3	leucine rich repeat kinase 2	Protein Post-translational Modification; Vesicle Trafficking; Cell Polarity & Morphogenesis	peptidyl-serine phosphorylation; peptidyl-serine modification; endosomal transport; proteasome-mediated ubiquitin-dependent protein catabolic process; regulation of neuron projection development	0.0419261	1	NS	0.860817	2.24207e-09	Up
RAI14	M3	retinoic acid induced 14	Others	Others	0.042829	1	NS	0.250457	1	NS
PTPN4	M3	protein tyrosine phosphatase non-receptor type 4	Others	Others	0.0446077	1	NS	0.587642	1	NS
PPARA	M3	peroxisome proliferator activated receptor alpha	Others	Others	0.0448171	1	NS	0.0971015	1	NS
FBXW4	M3	F-box and WD repeat domain containing 4	Protein Post-translational Modification	proteasome-mediated ubiquitin-dependent protein catabolic process	0.0450455	1	NS	0.52336	0.0150472	Up
FMN1	M3	formin 1	Others	Others	0.0452988	1	NS	0.765578	0.0126211	Up
ZNF385B	M3	zinc finger protein 385B	Others	Others	0.0461567	1	NS	1.16227	3.17379e-21	Up
PI4KA	M3	phosphatidylinositol 4-kinase alpha	Others	Others	0.0463991	1	NS	0.127677	1	NS
GALNTL6	M3	polypeptide N-acetylgalactosaminyltransferase like 6	Others	Others	0.0465173	1	NS	0.32605	1	NS
FGF7P3	M3	fibroblast growth factor 7 pseudogene 3	Others	Others	0.0474865	1	NS	0.133783	1	NS
PRPF3	M3	pre-mRNA processing factor 3	Others	Others	0.0487329	1	NS	0.210036	1	NS
STX8	M3	syntaxin 8	Vesicle Trafficking	endosomal transport	0.0494317	1	NS	0.420153	1	NS
BICDL1	M3	BICD family like cargo adaptor 1	Others	Others	0.0509912	1	NS	0.0527652	1	NS
TLE4	M3	TLE family member 4, transcriptional corepressor	Others	Others	0.051611	1	NS	0.229065	1	NS
PLEKHM3	M3	pleckstrin homology domain containing M3	Others	Others	0.0518166	1	NS	0.420155	1	NS
USP45	M3	ubiquitin specific peptidase 45	Others	Others	0.0533103	1	NS	0.163511	1	NS
FRMD4B	M3	FERM domain containing 4B	Cell Polarity & Morphogenesis	establishment of cell polarity; establishment or maintenance of cell polarity	0.0534878	0.626529	NS	0.681618	2.17969e-06	Up
ENSG00000271949	M3		Others	Others	0.0537297	1	NS	-0.00994402	1	NS
RBM47	M3	RNA binding motif protein 47	Others	Others	0.0538899	1	NS	0.193063	1	NS
SNX25	M3	sorting nexin 25	Others	Others	0.0544395	1	NS	0.598046	0.079213	NS
FAXDC2	M3	fatty acid hydroxylase domain containing 2	Others	Others	0.0549755	1	NS	0.0932339	1	NS
SNTB1	M3	syntrophin beta 1	Others	Others	0.0559135	1	NS	0.440771	0.00122227	Up
ENSG00000253366	M3		Others	Others	0.0566929	1	NS	0.258071	1	NS
CLCN5	M3	chloride voltage-gated channel 5	Others	Others	0.0573842	1	NS	0.0374806	1	NS
CLYBL	M3	citramalyl-CoA lyase	Others	Others	0.0581258	1	NS	0.19538	1	NS
DYNC2H1	M3	dynein cytoplasmic 2 heavy chain 1	Others	Others	0.0585856	1	NS	0.165827	1	NS
KIAA0319L	M3	KIAA0319 like	Others	Others	0.0585987	1	NS	0.00838827	1	NS
SMYD3	M3	SET and MYND domain containing 3	Protein Post-translational Modification	peptidyl-serine phosphorylation; peptidyl-serine modification	0.0593966	1	NS	0.586899	0.00267037	Up
ENSG00000283563	M3		Others	Others	0.0595594	1	NS	0.913744	0.337375	NS
VPS13B	M3	vacuolar protein sorting 13 homolog B	Vesicle Trafficking	endosomal transport	0.0596586	1	NS	0.625218	0.0859093	NS
NBPF11	M3	NBPF member 11	Others	Others	0.0601786	1	NS	-0.0132742	1	NS
MAGI3	M3	membrane associated guanylate kinase, WW and PDZ domain containing 3	Others	Others	0.0610485	1	NS	0.856169	3.8665e-05	Up
COMMD10	M3	COMM domain containing 10	Others	Others	0.0635076	1	NS	0.291574	1	NS
SNX13	M3	sorting nexin 13	Others	Others	0.0638253	1	NS	0.269483	1	NS
ZNF69	M3	zinc finger protein 69	Others	Others	0.0649004	1	NS	0.135845	1	NS
DCAF5	M3	DDB1 and CUL4 associated factor 5	Others	Others	0.0660051	1	NS	0.362965	1	NS
BCKDHB	M3	branched chain keto acid dehydrogenase E1 subunit beta	Others	Others	0.0668513	1	NS	0.415138	1	NS
TIAM2	M3	TIAM Rac1 associated GEF 2	Vesicle Trafficking; Cell Polarity & Morphogenesis	regulation of small GTPase mediated signal transduction; regulation of neuron projection development	0.0670596	1	NS	0.207579	1	NS
SECISBP2	M3	SECIS binding protein 2	Others	Others	0.0672257	1	NS	0.275967	1	NS
LINC00894	M3		Others	Others	0.0673782	1	NS	0.106884	1	NS
IDE	M3	insulin degrading enzyme	Others	Others	0.0677167	1	NS	0.0807057	1	NS
SNORD3B-2	M3	small nucleolar RNA, C/D box 3B-2	Others	Others	0.0681465	1	NS	0.42308	0.00351873	Up
CBR3-AS1	M3	CBR3 antisense RNA 1	Others	Others	0.068597	1	NS	0.0944908	1	NS
NEK1	M3	NIMA related kinase 1	Others	Others	0.0693732	1	NS	0.142246	1	NS
ENSG00000284606	M3		Others	Others	0.0698089	1	NS	0.377141	1	NS
VPS35L	M3	VPS35 endosomal protein sorting factor like	Vesicle Trafficking	endosomal transport; post-Golgi vesicle-mediated transport	0.0700565	1	NS	0.21436	1	NS
UMAD1	M3	UBAP1-MVB12-associated (UMA) domain containing 1	Others	Others	0.0701169	1	NS	0.43537	1	NS
AVEN	M3	apoptosis and caspase activation inhibitor	Others	Others	0.0701922	1	NS	0.204071	1	NS
NCOA1	M3	nuclear receptor coactivator 1	Others	Others	0.070241	1	NS	0.316073	1	NS
BTBD9	M3	BTB domain containing 9	Others	Others	0.0708039	1	NS	0.441521	1	NS
VPS39	M3	VPS39 subunit of HOPS complex	Vesicle Trafficking	endosomal transport	0.0722917	1	NS	0.73931	0.00592749	Up
USP8	M3	ubiquitin specific peptidase 8	Others	Others	0.0724448	1	NS	-0.0260012	1	NS
POLA1	M3	DNA polymerase alpha 1, catalytic subunit	Others	Others	0.0725195	1	NS	0.202933	1	NS
JARID2	M3	jumonji and AT-rich interaction domain containing 2	Others	Others	0.0731397	1	NS	0.323111	1	NS
LDAH	M3	lipid droplet associated hydrolase	Others	Others	0.0733065	1	NS	0.00939858	1	NS
KAT6B	M3	lysine acetyltransferase 6B	Others	Others	0.0733607	1	NS	0.525685	0.450957	NS
GALNT11	M3	polypeptide N-acetylgalactosaminyltransferase 11	Others	Others	0.0743977	1	NS	0.138722	1	NS
NFX1	M3	nuclear transcription factor, X-box binding 1	Others	Others	0.0745078	1	NS	0.0499492	1	NS
NUP98	M3	nucleoporin 98 and 96 precursor	Others	Others	0.0750661	1	NS	0.709603	7.63868e-05	Up
HCG17	M3	HLA complex group 17	Others	Others	0.0752436	1	NS	0.122294	1	NS
BRCA1	M3	BRCA1 DNA repair associated	Others	Others	0.0762321	1	NS	0.140705	1	NS
STOX2	M3	storkhead box 2	Others	Others	0.0771031	1	NS	0.0867271	1	NS
GOLPH3	M3	golgi phosphoprotein 3	Cell Polarity & Morphogenesis; Vesicle Trafficking	establishment of cell polarity; establishment or maintenance of cell polarity; post-Golgi vesicle-mediated transport	0.0775547	1	NS	0.0227261	1	NS
LPCAT3	M3	lysophosphatidylcholine acyltransferase 3	Others	Others	0.077708	1	NS	-0.0772198	1	NS
PARP14	M3	poly(ADP-ribose) polymerase family member 14	Others	Others	0.0779644	1	NS	0.379883	1	NS
PCF11	M3	PCF11 cleavage and polyadenylation factor subunit	Others	Others	0.0784108	1	NS	0.461313	0.088483	NS
TTC27	M3	tetratricopeptide repeat domain 27	Others	Others	0.0794233	1	NS	0.281037	1	NS
HERC2P9	M3	HERC2 pseudogene 9	Others	Others	0.0796416	1	NS	0.284415	1	NS
CADPS2	M3	calcium dependent secretion activator 2	Others	Others	0.0797318	1	NS	0.44005	1	NS
ATG14	M3	autophagy related 14	Vesicle Trafficking	endosomal transport	0.0797644	1	NS	0.125792	1	NS
ELP4	M3	elongator acetyltransferase complex subunit 4	Others	Others	0.0801003	1	NS	0.251224	1	NS
CEP350	M3	centrosomal protein 350	Others	Others	0.0803699	1	NS	0.0183224	1	NS
MSH3	M3	mutS homolog 3	Others	Others	0.0804938	1	NS	0.219418	1	NS
ENOX2	M3	ecto-NOX disulfide-thiol exchanger 2	Others	Others	0.0807269	1	NS	0.133288	1	NS
LINC01138	M3	long intergenic non-protein coding RNA 1138	Others	Others	0.0811421	1	NS	0.135037	1	NS
UNC13B	M3	unc-13 homolog B	Others	Others	0.0818526	1	NS	0.353626	1	NS
MED27	M3	mediator complex subunit 27	Others	Others	0.081879	1	NS	0.320397	1	NS
TMEM135	M3	transmembrane protein 135	Others	Others	0.0820923	1	NS	0.436691	1	NS
MACROD2	M3	mono-ADP ribosylhydrolase 2	Others	Others	0.0821458	1	NS	0.669795	0.00011517	Up
NAMPT	M3	nicotinamide phosphoribosyltransferase	Others	Others	0.082164	1	NS	1.38826	2.68746e-13	Up
MRTFB	M3	myocardin related transcription factor B	Others	Others	0.0822606	1	NS	0.340909	1	NS
GNPTAB	M3	N-acetylglucosamine-1-phosphate transferase subunits alpha and beta	Others	Others	0.0832383	1	NS	0.0274562	1	NS
UBR3	M3	ubiquitin protein ligase E3 component n-recognin 3	Protein Post-translational Modification	proteasome-mediated ubiquitin-dependent protein catabolic process	0.0833509	1	NS	0.253691	1	NS
CDK19	M3	cyclin dependent kinase 19	Others	Others	0.085	1	NS	0.116451	1	NS
ZNRF3	M3	zinc and ring finger 3	Others	Others	0.0862908	1	NS	0.455641	1	NS
CNOT10	M3	CCR4-NOT transcription complex subunit 10	Others	Others	0.0869502	1	NS	0.073613	1	NS
ARHGAP24	M3	Rho GTPase activating protein 24	Vesicle Trafficking	regulation of small GTPase mediated signal transduction	0.087231	1	NS	0.654246	0.333932	NS
AGAP1	M3	ArfGAP with GTPase domain, ankyrin repeat and PH domain 1	Others	Others	0.0879215	1	NS	0.327616	1	NS
ALMS1	M3	ALMS1 centrosome and basal body associated protein	Vesicle Trafficking	endosomal transport	0.0887696	1	NS	0.212654	1	NS
KIAA2026	M3		Others	Others	0.0892547	1	NS	0.0997376	1	NS
ATG7	M3	autophagy related 7	Others	Others	0.0899528	1	NS	0.406558	1	NS
BMPR1A	M3	bone morphogenetic protein receptor type 1A	Others	Others	0.090813	1	NS	0.17737	1	NS
ENSG00000257261	M3		Others	Others	0.0911165	1	NS	0.326684	1	NS
EHBP1	M3	EH domain binding protein 1	Others	Others	0.0911759	1	NS	0.290434	1	NS
DIS3L2	M3	DIS3 like 3'-5' exoribonuclease 2	Others	Others	0.0911886	1	NS	0.440635	1	NS
SPIN1	M3	spindlin 1	Others	Others	0.0917491	1	NS	0.17369	1	NS
RAD54L2	M3	RAD54 like 2	Others	Others	0.0917561	1	NS	0.102997	1	NS
ARID2	M3	AT-rich interaction domain 2	Others	Others	0.0929888	1	NS	0.318994	1	NS
HERC2	M3	HECT and RLD domain containing E3 ubiquitin protein ligase 2	Protein Post-translational Modification	proteasome-mediated ubiquitin-dependent protein catabolic process	0.0931689	1	NS	0.274048	1	NS
CPLANE1	M3	ciliogenesis and planar polarity effector complex subunit 1	Others	Others	0.0933128	1	NS	0.376219	1	NS
USP48	M3	ubiquitin specific peptidase 48	Others	Others	0.0937142	1	NS	0.283908	1	NS
ENSG00000237188	M3		Others	Others	0.0944089	1	NS	0.499322	1	NS
ZHX2	M3	zinc fingers and homeoboxes 2	Others	Others	0.0951634	1	NS	0.197669	1	NS
DMXL1	M3	Dmx like 1	Others	Others	0.0954655	1	NS	-0.0751614	1	NS
FBXL4	M3	F-box and leucine rich repeat protein 4	Protein Post-translational Modification	proteasome-mediated ubiquitin-dependent protein catabolic process	0.0963818	1	NS	0.154724	1	NS
ZNF565	M3	zinc finger protein 565	Others	Others	0.0967805	1	NS	0.0601754	1	NS
ENSG00000274265	M3		Others	Others	0.0987119	1	NS	0.200415	1	NS
ARID1B	M3	AT-rich interaction domain 1B	Others	Others	0.0987549	1	NS	0.736446	0.000204782	Up
ZZEF1	M3	zinc finger ZZ-type and EF-hand domain containing 1	Others	Others	0.0987843	1	NS	0.139432	1	NS
PTPRA	M3	protein tyrosine phosphatase receptor type A	Others	Others	0.100053	1	NS	0.213635	1	NS
ENSG00000267581	M3		Others	Others	0.100852	1	NS	0.119705	1	NS
SLX4IP	M3	SLX4 interacting protein	Others	Others	0.101217	1	NS	0.270271	1	NS
GUSBP1	M3	GUSB pseudogene 1	Others	Others	0.101576	1	NS	0.429192	1	NS
NKAIN2	M3	sodium/potassium transporting ATPase interacting 2	Others	Others	0.101763	1	NS	0.0281467	1	NS
ST3GAL5	M3	ST3 beta-galactoside alpha-2,3-sialyltransferase 5	Others	Others	0.101968	1	NS	0.287961	1	NS
ABHD18	M3	abhydrolase domain containing 18	Others	Others	0.102503	1	NS	0.0603947	1	NS
IPO11	M3	importin 11	Others	Others	0.102862	1	NS	0.21575	1	NS
ALPK1	M3	alpha kinase 1	Others	Others	0.103031	1	NS	0.175244	1	NS
RELCH	M3	RAB11 binding and LisH domain, coiled-coil and HEAT repeat containing	Others	Others	0.104084	1	NS	0.152751	1	NS
PDS5B	M3	PDS5 cohesin associated factor B	Others	Others	0.105435	1	NS	0.325988	1	NS
ENSG00000264187	M3		Others	Others	0.106959	1	NS	0.0863213	1	NS
BBX	M3	BBX high mobility group box domain containing	Others	Others	0.107061	1	NS	0.10062	1	NS
KIAA1109	M3		Others	Others	0.107329	1	NS	0.223495	1	NS
MSI2	M3	musashi RNA binding protein 2	Others	Others	0.107954	1	NS	0.156314	1	NS
CCAR1	M3	cell division cycle and apoptosis regulator 1	Others	Others	0.107994	1	NS	0.0470641	1	NS
WDR25	M3	WD repeat domain 25	Others	Others	0.108451	1	NS	0.10305	1	NS
CBWD3	M3		Others	Others	0.108766	1	NS	0.082358	1	NS
HLCS	M3	holocarboxylase synthetase	Others	Others	0.109114	1	NS	0.47548	1	NS
OSBPL1A	M3	oxysterol binding protein like 1A	Others	Others	0.109472	1	NS	0.153834	1	NS
LINC01278	M3	long intergenic non-protein coding RNA 1278	Others	Others	0.110245	1	NS	0.205935	1	NS
DENND1B	M3	DENN domain containing 1B	Vesicle Trafficking	endosomal transport	0.110434	1	NS	0.257094	1	NS
PRIM2	M3	DNA primase subunit 2	Others	Others	0.111044	1	NS	-0.0680671	1	NS
VPS8	M3	VPS8 subunit of CORVET complex	Others	Others	0.111583	1	NS	0.307838	1	NS
TMEM107	M3	transmembrane protein 107	Others	Others	0.111743	1	NS	0.336558	1	NS
HEATR5A	M3	HEAT repeat containing 5A	Vesicle Trafficking	endosomal transport	0.111876	1	NS	0.233545	1	NS
LCORL	M3	ligand dependent nuclear receptor corepressor like	Others	Others	0.111974	1	NS	0.151102	1	NS
STAU2	M3	staufen double-stranded RNA binding protein 2	Cell Polarity & Morphogenesis	regulation of cell morphogenesis; regulation of neuron projection development	0.112408	1	NS	0.290313	1	NS
FHIT	M3	fragile histidine triad diadenosine triphosphatase	Protein Post-translational Modification	proteasome-mediated ubiquitin-dependent protein catabolic process	0.112426	1	NS	0.4007	1	NS
KDM4B	M3	lysine demethylase 4B	Others	Others	0.112911	1	NS	0.0851464	1	NS
PCDH15	M3	protocadherin related 15	Others	Others	0.114007	1	NS	0.104513	1	NS
FNDC3A	M3	fibronectin type III domain containing 3A	Others	Others	0.115329	1	NS	0.0392871	1	NS
ERBIN	M3	erbb2 interacting protein	Cell Polarity & Morphogenesis	establishment or maintenance of cell polarity	0.115983	1	NS	0.0616135	1	NS
CHD6	M3	chromodomain helicase DNA binding protein 6	Others	Others	0.11712	1	NS	0.193364	1	NS
MTUS1	M3	microtubule associated scaffold protein 1	Others	Others	0.117271	1	NS	0.348575	1	NS
IMMP2L	M3	inner mitochondrial membrane peptidase subunit 2	Others	Others	0.117285	1	NS	0.785678	1.86268e-06	Up
EXOC4	M3	exocyst complex component 4	Vesicle Trafficking	post-Golgi vesicle-mediated transport	0.11812	1	NS	0.462828	0.22931	NS
MLXIP	M3	MLX interacting protein	Others	Others	0.118204	1	NS	0.130484	1	NS
TIAM1	M3	TIAM Rac1 associated GEF 1	Cell Polarity & Morphogenesis; Vesicle Trafficking	regulation of cell morphogenesis; regulation of small GTPase mediated signal transduction; regulation of neuron projection development	0.118568	0.0017028	Up	-0.0281283	1	NS
MON2	M3	MON2 homolog, regulator of endosome-to-Golgi trafficking	Vesicle Trafficking	post-Golgi vesicle-mediated transport	0.118813	1	NS	0.179396	1	NS
ENSG00000214331	M3		Others	Others	0.11924	1	NS	0.0516739	1	NS
VWA8	M3	von Willebrand factor A domain containing 8	Others	Others	0.119503	1	NS	0.311306	1	NS
CABLES1	M3	Cdk5 and Abl enzyme substrate 1	Others	Others	0.119988	1	NS	0.316714	1	NS
ATAD2B	M3	ATPase family AAA domain containing 2B	Others	Others	0.121152	1	NS	0.0490653	1	NS
METTL15	M3	methyltransferase 15, mitochondrial 12S rRNA N4-cytidine	Others	Others	0.121975	1	NS	0.192661	1	NS
GUSBP2	M3	GUSB pseudogene 2	Others	Others	0.122614	1	NS	0.131035	1	NS
MTR	M3	5-methyltetrahydrofolate-homocysteine methyltransferase	Others	Others	0.123344	1	NS	-0.0668755	1	NS
PER3	M3	period circadian regulator 3	Others	Others	0.124073	1	NS	0.0401707	1	NS
TBCK	M3	TBC1 domain containing kinase	Others	Others	0.124456	1	NS	0.266813	1	NS
ATXN7	M3	ataxin 7	Others	Others	0.124475	1	NS	0.330051	1	NS
MTSS1L	M3		Others	Others	0.124599	1	NS	0.215015	1	NS
DNHD1	M3	dynein heavy chain domain 1	Others	Others	0.125143	1	NS	0.110522	1	NS
ANKRD13C	M3	ankyrin repeat domain 13C	Others	Others	0.126456	1	NS	0.150129	1	NS
PIAS2	M3	protein inhibitor of activated STAT 2	Others	Others	0.12697	1	NS	-0.0818327	1	NS
CUL5	M3	cullin 5	Protein Post-translational Modification	proteasome-mediated ubiquitin-dependent protein catabolic process	0.126989	1	NS	-0.0159639	1	NS
LINC01004	M3	long intergenic non-protein coding RNA 1004	Others	Others	0.128201	1	NS	0.486638	1	NS
JPX	M3	JPX transcript, XIST activator	Others	Others	0.128228	1	NS	0.238934	1	NS
WDR7	M3	WD repeat domain 7	Others	Others	0.128323	1	NS	0.284293	1	NS
ENSG00000260404	M3		Others	Others	0.128718	1	NS	-0.0994792	1	NS
ARMH4	M3	armadillo like helical domain containing 4	Others	Others	0.129065	1	NS	0.210552	1	NS
IFT88	M3	intraflagellar transport 88	Others	Others	0.130543	1	NS	0.0753703	1	NS
ENSG00000263307	M3		Others	Others	0.132274	1	NS	0.457461	1	NS
SLC10A7	M3	solute carrier family 10 member 7	Others	Others	0.132726	1	NS	0.0530445	1	NS
TDRD3	M3	tudor domain containing 3	Others	Others	0.133203	1	NS	0.201157	1	NS
SEC22A	M3	SEC22 homolog A, vesicle trafficking protein	Others	Others	0.133256	1	NS	0.121772	1	NS
SRBD1	M3	S1 RNA binding domain 1	Others	Others	0.13343	1	NS	0.151061	1	NS
SCAPER	M3	S-phase cyclin A associated protein in the ER	Others	Others	0.133634	1	NS	0.502015	0.584896	NS
CEP112	M3	centrosomal protein 112	Others	Others	0.133799	1	NS	0.243674	1	NS
MCPH1	M3	microcephalin 1	Cell Polarity & Morphogenesis	establishment of cell polarity; establishment or maintenance of cell polarity	0.133837	1	NS	0.0145476	1	NS
CDC42BPB	M3	CDC42 binding protein kinase beta	Cell Polarity & Morphogenesis	establishment or maintenance of cell polarity	0.133847	1	NS	0.109814	1	NS
NFIB	M3	nuclear factor I B	Others	Others	0.133847	1	NS	0.200656	1	NS
AKAP7	M3	A-kinase anchoring protein 7	Others	Others	0.134551	1	NS	0.373277	1	NS
CBLB	M3	Cbl proto-oncogene B	Others	Others	0.134924	1	NS	0.208765	1	NS
MFSD8	M3	major facilitator superfamily domain containing 8	Others	Others	0.135797	1	NS	0.141224	1	NS
CLCN6	M3	chloride voltage-gated channel 6	Others	Others	0.136062	1	NS	0.114878	1	NS
NRXN3	M3	neurexin 3	Others	Others	0.136168	1	NS	-0.100465	1	NS
CASZ1	M3	castor zinc finger 1	Others	Others	0.136248	1	NS	0.144097	1	NS
VRK2	M3	VRK serine/threonine kinase 2	Protein Post-translational Modification	peptidyl-serine phosphorylation; peptidyl-serine modification	0.136277	1	NS	0.105832	1	NS
RBPJ	M3	recombination signal binding protein for immunoglobulin kappa J region	Others	Others	0.136629	1	NS	0.0828137	1	NS
NAA35	M3	N-alpha-acetyltransferase 35, NatC auxiliary subunit	Others	Others	0.136686	1	NS	0.0612563	1	NS
HERC2P2	M3	HERC2 pseudogene 2	Others	Others	0.13691	1	NS	0.00323104	1	NS
EPC1	M3	enhancer of polycomb homolog 1	Others	Others	0.137211	1	NS	0.192921	1	NS
FAM120B	M3	family with sequence similarity 120 member B	Others	Others	0.137265	1	NS	0.123302	1	NS
NPIPB13	M3	nuclear pore complex interacting protein family, member B13	Others	Others	0.137448	1	NS	0.0202234	1	NS
PBX3	M3	PBX homeobox 3	Others	Others	0.137792	1	NS	0.474658	1	NS
CFDP1	M3	craniofacial development protein 1	Cell Polarity & Morphogenesis	regulation of cell morphogenesis	0.138972	1	NS	0.114031	1	NS
PLPP1	M3	phospholipid phosphatase 1	Others	Others	0.139176	1	NS	0.0269348	1	NS
CPEB3	M3	cytoplasmic polyadenylation element binding protein 3	Others	Others	0.139755	1	NS	0.298914	1	NS
ENSG00000283341	M3		Others	Others	0.140066	1	NS	0.304942	1	NS
CA5B	M3	carbonic anhydrase 5B	Others	Others	0.140084	1	NS	0.000371264	1	NS
PPP3CA	M3	protein phosphatase 3 catalytic subunit alpha	Cell Polarity & Morphogenesis	regulation of neuron projection development	0.140706	1	NS	0.139833	1	NS
PPP2R5E	M3	protein phosphatase 2 regulatory subunit B'epsilon	Others	Others	0.14279	1	NS	-0.151508	1	NS
RCOR3	M3	REST corepressor 3	Others	Others	0.142846	1	NS	0.270534	1	NS
TNRC18	M3	trinucleotide repeat containing 18	Others	Others	0.143149	1	NS	0.331303	1	NS
MTFR1	M3	mitochondrial fission regulator 1	Others	Others	0.144817	1	NS	0.0916811	1	NS
INSR	M3	insulin receptor	Others	Others	0.145024	1	NS	0.501327	1	NS
ACSS2	M3	acyl-CoA synthetase short chain family member 2	Others	Others	0.145163	1	NS	-0.26559	1	NS
SS18	M3	SS18 subunit of BAF chromatin remodeling complex	Others	Others	0.145276	1	NS	0.00787628	1	NS
DAPK1	M3	death associated protein kinase 1	Others	Others	0.145929	1	NS	0.578191	0.00245875	Up
TTC17	M3	tetratricopeptide repeat domain 17	Others	Others	0.145939	1	NS	0.307764	1	NS
PDZD2	M3	PDZ domain containing 2	Others	Others	0.146071	1	NS	0.163911	1	NS
VPS13D	M3	vacuolar protein sorting 13 homolog D	Others	Others	0.146599	1	NS	0.408816	1	NS
STXBP5	M3	syntaxin binding protein 5	Others	Others	0.146928	1	NS	0.253849	1	NS
NUBPL	M3	NUBP iron-sulfur cluster assembly factor, mitochondrial	Others	Others	0.146995	1	NS	0.287348	1	NS
FBXL13	M3	F-box and leucine rich repeat protein 13	Protein Post-translational Modification	proteasome-mediated ubiquitin-dependent protein catabolic process	0.147842	1	NS	0.151234	1	NS
PIK3C3	M3	phosphatidylinositol 3-kinase catalytic subunit type 3	Vesicle Trafficking	endosomal transport	0.147842	1	NS	0.0435505	1	NS
ATXN10	M3	ataxin 10	Others	Others	0.148663	1	NS	-0.0359652	1	NS
C1QTNF3-AMACR	M3	C1QTNF3-AMACR readthrough (NMD candidate)	Others	Others	0.148927	1	NS	0.13216	1	NS
PBRM1	M3	polybromo 1	Others	Others	0.149268	1	NS	0.114167	1	NS
MICU1	M3	mitochondrial calcium uptake 1	Others	Others	0.150574	1	NS	0.174431	1	NS
AUH	M3	AU RNA binding methylglutaconyl-CoA hydratase	Others	Others	0.151478	1	NS	0.135792	1	NS
GMDS-DT	M3	GMDS divergent transcript	Others	Others	0.151764	1	NS	0.299321	1	NS
TPT1-AS1	M3	TPT1 antisense RNA 1	Others	Others	0.15209	1	NS	-0.021082	1	NS
PER1	M3	period circadian regulator 1	Others	Others	0.152118	1	NS	-0.0486412	1	NS
SDCCAG8	M3	SHH signaling and ciliogenesis regulator SDCCAG8	Cell Polarity & Morphogenesis	establishment of cell polarity; establishment or maintenance of cell polarity	0.15222	1	NS	0.499984	0.0196805	Up
RARS2	M3	arginyl-tRNA synthetase 2, mitochondrial	Others	Others	0.152358	1	NS	0.111792	1	NS
PPP1R21	M3	protein phosphatase 1 regulatory subunit 21	Others	Others	0.152461	1	NS	0.120531	1	NS
ANK3	M3	ankyrin 3	Vesicle Trafficking	post-Golgi vesicle-mediated transport	0.152562	1	NS	0.339703	1	NS
TRIM24	M3	tripartite motif containing 24	Others	Others	0.153002	1	NS	0.0935837	1	NS
XRRA1	M3	X-ray radiation resistance associated 1	Others	Others	0.153135	1	NS	0.235899	1	NS
NBEAL1	M3	neurobeachin like 1	Others	Others	0.153771	1	NS	0.493582	1	NS
ARL15	M3	ADP ribosylation factor like GTPase 15	Others	Others	0.154244	1	NS	0.500735	1	NS
CELSR1	M3	cadherin EGF LAG seven-pass G-type receptor 1	Others	Others	0.155018	1	NS	0.270687	1	NS
CDKAL1	M3	CDK5 regulatory subunit associated protein 1 like 1	Others	Others	0.155358	1	NS	0.501465	0.745945	NS
PRKRIP1	M3	PRKR interacting protein 1	Others	Others	0.155505	1	NS	0.0836864	1	NS
ASXL2	M3	ASXL transcriptional regulator 2	Others	Others	0.155563	1	NS	0.000265297	1	NS
PLAGL1	M3	PLAG1 like zinc finger 1	Others	Others	0.155675	1	NS	-0.031037	1	NS
ATP9B	M3	ATPase phospholipid transporting 9B (putative)	Others	Others	0.155714	1	NS	0.248704	1	NS
AGPS	M3	alkylglycerone phosphate synthase	Others	Others	0.155797	1	NS	-0.0162654	1	NS
REV3L	M3	REV3 like, DNA directed polymerase zeta catalytic subunit	Others	Others	0.156557	1	NS	0.0925495	1	NS
NBPF8	M3	NBPF member 8	Others	Others	0.156906	0.783106	NS	-0.0475375	1	NS
RBM26	M3	RNA binding motif protein 26	Others	Others	0.158685	1	NS	0.00331992	1	NS
AHCYL2	M3	adenosylhomocysteinase like 2	Others	Others	0.158878	1	NS	0.347872	1	NS
MAP3K3	M3	mitogen-activated protein kinase kinase kinase 3	Others	Others	0.15897	1	NS	-0.0109598	1	NS
KIAA1958	M3	KIAA1958	Others	Others	0.159879	1	NS	0.0339061	1	NS
ENPP7P6	M3	ectonucleotide pyrophosphatase/phosphodiesterase 7 pseudogene 6	Others	Others	0.159902	1	NS	0.0827779	1	NS
PPP2R5C	M3	protein phosphatase 2 regulatory subunit B'gamma	Protein Post-translational Modification	proteasome-mediated ubiquitin-dependent protein catabolic process	0.159952	1	NS	-0.0211973	1	NS
ARFGEF2	M3	ADP ribosylation factor guanine nucleotide exchange factor 2	Vesicle Trafficking	regulation of small GTPase mediated signal transduction; post-Golgi vesicle-mediated transport	0.159983	1	NS	0.000191801	1	NS
CCDC18	M3	coiled-coil domain containing 18	Others	Others	0.160168	1	NS	-0.0328932	1	NS
TRAPPC8	M3	trafficking protein particle complex subunit 8	Others	Others	0.160234	1	NS	-0.0689773	1	NS
NAV2	M3	neuron navigator 2	Others	Others	0.160816	1	NS	-0.0181431	1	NS
TAOK3	M3	TAO kinase 3	Others	Others	0.16082	1	NS	0.0894232	1	NS
RAB11FIP3	M3	RAB11 family interacting protein 3	Vesicle Trafficking	endosomal transport	0.161352	1	NS	0.125504	1	NS
FBXO34	M3	F-box protein 34	Others	Others	0.16194	1	NS	0.164008	1	NS
PCGF3	M3	polycomb group ring finger 3	Others	Others	0.162585	1	NS	0.0158712	1	NS
DGLUCY	M3	D-glutamate cyclase	Others	Others	0.162589	1	NS	0.249664	1	NS
PCCA	M3	propionyl-CoA carboxylase subunit alpha	Others	Others	0.162797	1	NS	0.230198	1	NS
CCT6P3	M3	chaperonin containing TCP1 subunit 6 pseudogene 3	Others	Others	0.162935	1	NS	0.0829567	1	NS
ORC2	M3	origin recognition complex subunit 2	Others	Others	0.16425	1	NS	-0.00121002	1	NS
GPBP1	M3	GC-rich promoter binding protein 1	Others	Others	0.164528	1	NS	0.0998074	1	NS
HIP1	M3	huntingtin interacting protein 1	Others	Others	0.16525	1	NS	0.338882	1	NS
L3MBTL4	M3	L3MBTL histone methyl-lysine binding protein 4	Others	Others	0.165289	1	NS	0.336107	1	NS
BRAF	M3	B-Raf proto-oncogene, serine/threonine kinase	Protein Post-translational Modification; Cell Polarity & Morphogenesis	peptidyl-serine phosphorylation; peptidyl-serine modification; regulation of neuron projection development	0.166601	1	NS	0.204161	1	NS
ZRANB3	M3	zinc finger RANBP2-type containing 3	Others	Others	0.166893	1	NS	0.143837	1	NS
ZNF292	M3	zinc finger protein 292	Others	Others	0.16693	1	NS	-0.0272933	1	NS
HECTD1	M3	HECT domain E3 ubiquitin protein ligase 1	Protein Post-translational Modification	proteasome-mediated ubiquitin-dependent protein catabolic process	0.167413	1	NS	-0.115098	1	NS
ZNRF2	M3	zinc and ring finger 2	Protein Post-translational Modification	proteasome-mediated ubiquitin-dependent protein catabolic process	0.167942	1	NS	0.267596	1	NS
NUP160	M3	nucleoporin 160	Others	Others	0.168992	1	NS	0.0285268	1	NS
GON4L	M3	gon-4 like	Others	Others	0.169093	1	NS	0.00200672	1	NS
RBL2	M3	RB transcriptional corepressor like 2	Others	Others	0.169674	1	NS	0.105018	1	NS
ENSG00000267040	M3		Others	Others	0.169997	1	NS	-0.0314474	1	NS
NUP50-DT	M3	NUP50 divergent transcript	Others	Others	0.170007	1	NS	-0.0443829	1	NS
HERC1	M3	HECT and RLD domain containing E3 ubiquitin protein ligase family member 1	Others	Others	0.17008	1	NS	0.297652	1	NS
PTPN9	M3	protein tyrosine phosphatase non-receptor type 9	Cell Polarity & Morphogenesis	regulation of neuron projection development	0.170973	1	NS	0.209483	1	NS
WDR33	M3	WD repeat domain 33	Others	Others	0.170998	1	NS	0.132998	1	NS
BMPR2	M3	bone morphogenetic protein receptor type 2	Cell Polarity & Morphogenesis	regulation of neuron projection development	0.171041	1	NS	0.302933	1	NS
FBXL17	M3	F-box and leucine rich repeat protein 17	Protein Post-translational Modification	proteasome-mediated ubiquitin-dependent protein catabolic process	0.171776	1	NS	0.493156	1	NS
SNED1	M3	sushi, nidogen and EGF like domains 1	Others	Others	0.172484	1	NS	0.314632	1	NS
CNNM2	M3	cyclin and CBS domain divalent metal cation transport mediator 2	Others	Others	0.172719	1	NS	0.025893	1	NS
STAT3	M3	signal transducer and activator of transcription 3	Others	Others	0.172798	1	NS	0.551931	2.85538e-05	Up
AHI1	M3	Abelson helper integration site 1	Others	Others	0.173713	1	NS	0.318073	1	NS
IFRD1	M3	interferon related developmental regulator 1	Cell Polarity & Morphogenesis	regulation of neuron projection development	0.173935	1	NS	0.0682621	1	NS
MPP7	M3	MAGUK p55 scaffold protein 7	Cell Polarity & Morphogenesis	establishment of cell polarity; establishment or maintenance of cell polarity	0.17425	1	NS	0.36389	1	NS
LRRC23	M3	leucine rich repeat containing 23	Others	Others	0.174284	1	NS	0.323011	1	NS
GNG7	M3	G protein subunit gamma 7	Others	Others	0.174859	1	NS	0.283346	1	NS
ZBTB20	M3	zinc finger and BTB domain containing 20	Others	Others	0.175471	1	NS	0.560138	1.088e-05	Up
UPF2	M3	UPF2 regulator of nonsense mediated mRNA decay	Others	Others	0.175708	1	NS	0.102185	1	NS
SMARCAD1	M3	SWI/SNF-related, matrix-associated actin-dependent regulator of chromatin, subfamily a, containing DEAD/H box 1	Others	Others	0.175802	1	NS	-0.175315	1	NS
ULK4	M3	unc-51 like kinase 4	Cell Polarity & Morphogenesis	regulation of neuron projection development	0.175877	1	NS	-0.0174971	1	NS
HDAC4	M3	histone deacetylase 4	Others	Others	0.175974	1	NS	0.244842	1	NS
MYO9B	M3	myosin IXB	Vesicle Trafficking	regulation of small GTPase mediated signal transduction	0.176474	1	NS	0.178727	1	NS
SLC39A11	M3	solute carrier family 39 member 11	Others	Others	0.177068	1	NS	0.224287	1	NS
PACSIN2	M3	protein kinase C and casein kinase substrate in neurons 2	Others	Others	0.177649	1	NS	0.0992163	1	NS
PARN	M3	poly(A)-specific ribonuclease	Others	Others	0.177748	1	NS	0.667158	0.936843	NS
MED23	M3	mediator complex subunit 23	Others	Others	0.178562	1	NS	0.0487208	1	NS
MYCBP2	M3	MYC binding protein 2	Cell Polarity & Morphogenesis	regulation of neuron projection development	0.178732	1	NS	0.0434578	1	NS
NEMF	M3	nuclear export mediator factor	Protein Post-translational Modification	proteasome-mediated ubiquitin-dependent protein catabolic process	0.179033	1	NS	-0.0166884	1	NS
RABGAP1	M3	RAB GTPase activating protein 1	Others	Others	0.180246	1	NS	0.216983	1	NS
GNAQ	M3	G protein subunit alpha q	Others	Others	0.180785	1	NS	0.19311	1	NS
MICU2	M3	mitochondrial calcium uptake 2	Others	Others	0.181215	1	NS	-0.121569	1	NS
ZNF131	M3	zinc finger protein 131	Others	Others	0.181817	1	NS	0.0119521	1	NS
TPTE2P5	M3	TPTE2 pseudogene 5	Others	Others	0.181993	1	NS	0.353481	1	NS
EIF2B3	M3	eukaryotic translation initiation factor 2B subunit gamma	Others	Others	0.182336	1	NS	0.14687	1	NS
CDK12	M3	cyclin dependent kinase 12	Others	Others	0.182377	1	NS	0.0569323	1	NS
PPM1D	M3	protein phosphatase, Mg2+/Mn2+ dependent 1D	Others	Others	0.183269	1	NS	0.0960849	1	NS
PCMTD1	M3	protein-L-isoaspartate (D-aspartate) O-methyltransferase domain containing 1	Others	Others	0.183484	1	NS	-0.0565842	1	NS
PPP6R3	M3	protein phosphatase 6 regulatory subunit 3	Others	Others	0.184083	1	NS	0.0938484	1	NS
ETV6	M3	ETS variant transcription factor 6	Others	Others	0.184228	1	NS	0.3972	1	NS
SENP2	M3	SUMO specific peptidase 2	Others	Others	0.18462	1	NS	0.351407	1	NS
RBM5	M3	RNA binding motif protein 5	Others	Others	0.184758	1	NS	-0.0177933	1	NS
HGSNAT	M3	heparan-alpha-glucosaminide N-acetyltransferase	Others	Others	0.18476	1	NS	0.163394	1	NS
ITFG1	M3	integrin alpha FG-GAP repeat containing 1	Others	Others	0.185111	1	NS	0.40946	1	NS
HEATR5B	M3	HEAT repeat containing 5B	Vesicle Trafficking	endosomal transport	0.18585	1	NS	0.0370482	1	NS
WAPL	M3	WAPL cohesin release factor	Others	Others	0.186498	1	NS	-0.0282958	1	NS
RNGTT	M3	RNA guanylyltransferase and 5'-phosphatase	Others	Others	0.186641	1	NS	0.148205	1	NS
ENSG00000248710	M3		Others	Others	0.187002	1	NS	0.142943	1	NS
SOX6	M3	SRY-box transcription factor 6	Others	Others	0.187069	1	NS	0.430629	1	NS
SLC38A9	M3	solute carrier family 38 member 9	Others	Others	0.187343	1	NS	-0.100513	1	NS
GUSBP11	M3	GUSB pseudogene 11	Others	Others	0.187556	1	NS	0.0636294	1	NS
ENSG00000272949	M3		Others	Others	0.187631	0.329704	NS	0.267168	1	NS
RBFOX1	M3	RNA binding fox-1 homolog 1	Others	Others	0.187904	0.0846703	NS	0.229118	1	NS
ATP11A	M3	ATPase phospholipid transporting 11A	Others	Others	0.188019	1	NS	0.0865494	1	NS
TRPM7	M3	transient receptor potential cation channel subfamily M member 7	Others	Others	0.188073	1	NS	-0.0421052	1	NS
PTBP2	M3	polypyrimidine tract binding protein 2	Others	Others	0.188368	1	NS	0.218629	1	NS
CDRT4	M3	CMT1A duplicated region transcript 4	Others	Others	0.188847	1	NS	-0.140351	1	NS
RANBP2	M3	RAN binding protein 2	Others	Others	0.189195	1	NS	-0.033859	1	NS
ENSG00000258677	M3		Others	Others	0.190197	1	NS	0.13682	1	NS
MTM1	M3	myotubularin 1	Protein Post-translational Modification	proteasome-mediated ubiquitin-dependent protein catabolic process	0.190943	1	NS	-0.0424285	1	NS
RUFY2	M3	RUN and FYVE domain containing 2	Others	Others	0.191506	1	NS	-0.00779957	1	NS
TTBK2	M3	tau tubulin kinase 2	Protein Post-translational Modification	peptidyl-serine phosphorylation; peptidyl-serine modification	0.191592	1	NS	0.0395455	1	NS
XKR6	M3	XK related 6	Others	Others	0.192277	1	NS	0.191306	1	NS
ENSG00000183308	M3		Others	Others	0.193181	1	NS	-0.145042	1	NS
RPTOR	M3	regulatory associated protein of MTOR complex 1	Protein Post-translational Modification	peptidyl-serine phosphorylation; peptidyl-serine modification	0.193236	1	NS	0.196131	1	NS
MAN1A2	M3	mannosidase alpha class 1A member 2	Others	Others	0.193368	1	NS	-0.0655799	1	NS
MGA	M3	MAX dimerization protein MGA	Others	Others	0.193799	0.527385	NS	-0.112377	1	NS
TLK1	M3	tousled like kinase 1	Protein Post-translational Modification	peptidyl-serine phosphorylation; peptidyl-serine modification	0.193929	1	NS	0.0141007	1	NS
ENSG00000283411	M3		Others	Others	0.193969	1	NS	0.224273	1	NS
EFCAB13	M3	EF-hand calcium binding domain 13	Others	Others	0.194005	1	NS	-0.0268066	1	NS
NEK4	M3	NIMA related kinase 4	Others	Others	0.194086	1	NS	-0.10909	1	NS
AGO4	M3	argonaute RISC component 4	Cell Polarity & Morphogenesis	regulation of cell morphogenesis	0.194272	1	NS	-0.132204	1	NS
TTC39B	M3	tetratricopeptide repeat domain 39B	Others	Others	0.195136	1	NS	0.155331	1	NS
CLASP2	M3	cytoplasmic linker associated protein 2	Cell Polarity & Morphogenesis	establishment or maintenance of cell polarity	0.195461	1	NS	0.275691	1	NS
MCCC1	M3	methylcrotonyl-CoA carboxylase subunit 1	Others	Others	0.195988	1	NS	0.269117	1	NS
CFLAR	M3	CASP8 and FADD like apoptosis regulator	Cell Polarity & Morphogenesis	regulation of neuron projection development	0.196053	1	NS	0.279918	1	NS
TBCD	M3	tubulin folding cofactor D	Others	Others	0.196146	1	NS	0.30919	1	NS
NLK	M3	nemo like kinase	Protein Post-translational Modification	peptidyl-serine phosphorylation; peptidyl-serine modification	0.196567	1	NS	-0.0244735	1	NS
PHIP	M3	pleckstrin homology domain interacting protein	Cell Polarity & Morphogenesis	regulation of cell morphogenesis	0.197084	1	NS	0.0126998	1	NS
NOL10	M3	nucleolar protein 10	Others	Others	0.19741	1	NS	0.0737085	1	NS
ENSG00000268439	M3		Others	Others	0.19749	1	NS	0.11411	1	NS
THRB	M3	thyroid hormone receptor beta	Others	Others	0.198745	1	NS	0.144716	1	NS
ZNF33A	M3	zinc finger protein 33A	Others	Others	0.198891	1	NS	-0.0134256	1	NS
ENSG00000250349	M3		Others	Others	0.199162	1	NS	-0.143977	1	NS
PWWP2A	M3	PWWP domain containing 2A	Others	Others	0.199322	1	NS	0.201346	1	NS
WWOX	M3	WW domain containing oxidoreductase	Others	Others	0.199348	1	NS	0.53717	1	NS
RUFY3	M3	RUN and FYVE domain containing 3	Cell Polarity & Morphogenesis	establishment of cell polarity; establishment or maintenance of cell polarity; regulation of neuron projection development	0.200963	1	NS	-0.241669	1	NS
LUC7L2	M3	LUC7 like 2, pre-mRNA splicing factor	Others	Others	0.201073	1	NS	0.141391	1	NS
TPTEP2-CSNK1E	M3	TPTEP2-CSNK1E readthrough	Others	Others	0.202154	1	NS	-0.0801775	1	NS
PHKA2	M3	phosphorylase kinase regulatory subunit alpha 2	Others	Others	0.203499	0.15727	NS	0.00500072	1	NS
TNS3	M3	tensin 3	Others	Others	0.203647	1	NS	0.284866	1	NS
PTPRK	M3	protein tyrosine phosphatase receptor type K	Others	Others	0.204248	1	NS	-0.0772643	1	NS
CHD9	M3	chromodomain helicase DNA binding protein 9	Others	Others	0.204857	1	NS	0.0912099	1	NS
RASA1	M3	RAS p21 protein activator 1	Cell Polarity & Morphogenesis	regulation of cell morphogenesis	0.204926	1	NS	0.240632	1	NS
CAMK2D	M3	calcium/calmodulin dependent protein kinase II delta	Protein Post-translational Modification	peptidyl-serine phosphorylation; peptidyl-serine modification	0.206389	1	NS	0.309417	1	NS
FTO	M3	FTO alpha-ketoglutarate dependent dioxygenase	Others	Others	0.206484	1	NS	0.193516	1	NS
ZNF767P	M3	zinc finger family member 767, pseudogene	Others	Others	0.206493	1	NS	-0.00251589	1	NS
ZFX	M3	zinc finger protein X-linked	Others	Others	0.206855	1	NS	0.179841	1	NS
ANKUB1	M3	ankyrin repeat and ubiquitin domain containing 1	Others	Others	0.206969	1	NS	0.604657	1	NS
TBC1D22A	M3	TBC1 domain family member 22A	Others	Others	0.206993	1	NS	0.342068	1	NS
DNAH14	M3	dynein axonemal heavy chain 14	Others	Others	0.208578	1	NS	0.210648	1	NS
RGPD4	M3	RANBP2 like and GRIP domain containing 4	Others	Others	0.208685	1	NS	-0.117168	1	NS
ENSG00000245958	M3		Others	Others	0.208701	1	NS	0.0243041	1	NS
KPNA3	M3	karyopherin subunit alpha 3	Others	Others	0.209154	1	NS	-0.0320526	1	NS
USO1	M3	USO1 vesicle transport factor	Others	Others	0.210119	1	NS	0.0918761	1	NS
EPB41L5	M3	erythrocyte membrane protein band 4.1 like 5	Others	Others	0.210411	1	NS	0.243283	1	NS
WWP2	M3	WW domain containing E3 ubiquitin protein ligase 2	Protein Post-translational Modification	proteasome-mediated ubiquitin-dependent protein catabolic process	0.210554	1	NS	0.377429	1	NS
CLIC4	M3	chloride intracellular channel 4	Cell Polarity & Morphogenesis	establishment or maintenance of cell polarity	0.210767	1	NS	0.879523	1	NS
MIR29B2CHG	M3	MIR29B2 and MIR29C host gene	Others	Others	0.210927	1	NS	0.0468331	1	NS
OVOL2	M3	ovo like zinc finger 2	Others	Others	0.210952	1	NS	0.128685	1	NS
BAZ2B	M3	bromodomain adjacent to zinc finger domain 2B	Others	Others	0.21104	1	NS	0.246703	1	NS
SLC25A16	M3	solute carrier family 25 member 16	Others	Others	0.211089	1	NS	0.399349	1	NS
RIC1	M3	RIC1 homolog, RAB6A GEF complex partner 1	Vesicle Trafficking	endosomal transport	0.211134	1	NS	-0.147818	1	NS
SORBS2	M3	sorbin and SH3 domain containing 2	Others	Others	0.211466	1	NS	0.201297	1	NS
KLHL24	M3	kelch like family member 24	Others	Others	0.211554	1	NS	0.036339	1	NS
ENO4	M3	enolase 4	Others	Others	0.211721	1	NS	-0.0622912	1	NS
FOXP1	M3	forkhead box P1	Others	Others	0.213002	1	NS	0.581528	0.00115599	Up
NPIPB11	M3	nuclear pore complex interacting protein family member B11	Others	Others	0.213444	1	NS	-0.126304	1	NS
MNAT1	M3	MNAT1 component of CDK activating kinase	Others	Others	0.213857	1	NS	0.0856751	1	NS
ENSG00000259628	M3		Others	Others	0.214125	1	NS	0.602652	0.0183142	Up
CNTNAP2	M3	contactin associated protein 2	Others	Others	0.214393	0.0520382	NS	-0.0582831	1	NS
SUMF1	M3	sulfatase modifying factor 1	Others	Others	0.214578	1	NS	0.308959	1	NS
CCNYL1	M3	cyclin Y like 1	Others	Others	0.215257	1	NS	0.319493	1	NS
ARHGEF11	M3	Rho guanine nucleotide exchange factor 11	Cell Polarity & Morphogenesis; Vesicle Trafficking	establishment of cell polarity; establishment or maintenance of cell polarity; regulation of small GTPase mediated signal transduction	0.215306	1	NS	-0.0717742	1	NS
PARP8	M3	poly(ADP-ribose) polymerase family member 8	Others	Others	0.215308	1	NS	0.174904	1	NS
UBR1	M3	ubiquitin protein ligase E3 component n-recognin 1	Protein Post-translational Modification	proteasome-mediated ubiquitin-dependent protein catabolic process	0.215882	1	NS	0.0576342	1	NS
KANK1	M3	KN motif and ankyrin repeat domains 1	Cell Polarity & Morphogenesis; Vesicle Trafficking	establishment of cell polarity; establishment or maintenance of cell polarity; regulation of cell morphogenesis; regulation of small GTPase mediated signal transduction; regulation of neuron projection development	0.216333	1	NS	0.345976	1	NS
YEATS2	M3	YEATS domain containing 2	Others	Others	0.216477	0.186808	NS	0.138229	1	NS
IGF1R	M3	insulin like growth factor 1 receptor	Cell Polarity & Morphogenesis	establishment of cell polarity; establishment or maintenance of cell polarity; regulation of neuron projection development	0.21656	1	NS	0.208516	1	NS
CASC4	M3		Others	Others	0.21747	1	NS	-0.0551717	1	NS
TASP1	M3	taspase 1	Others	Others	0.21777	1	NS	0.13217	1	NS
NOTCH2	M3	notch receptor 2	Vesicle Trafficking	regulation of small GTPase mediated signal transduction	0.217925	1	NS	0.0752967	1	NS
GLCCI1	M3	glucocorticoid induced 1	Others	Others	0.218169	1	NS	0.230618	1	NS
MBTD1	M3	mbt domain containing 1	Others	Others	0.218597	1	NS	-0.0524507	1	NS
MMS19	M3	MMS19 homolog, cytosolic iron-sulfur assembly component	Others	Others	0.219028	1	NS	-0.167288	1	NS
RAB43	M3	RAB43, member RAS oncogene family	Others	Others	0.219407	0.682377	NS	-0.00173973	1	NS
PIGN	M3	phosphatidylinositol glycan anchor biosynthesis class N	Others	Others	0.220362	1	NS	-0.0400052	1	NS
UVRAG	M3	UV radiation resistance associated	Others	Others	0.220537	1	NS	0.423058	1	NS
STRBP	M3	spermatid perinuclear RNA binding protein	Others	Others	0.220632	1	NS	0.0504092	1	NS
PTPRD	M3	protein tyrosine phosphatase receptor type D	Cell Polarity & Morphogenesis	regulation of cell morphogenesis; regulation of neuron projection development	0.220757	1	NS	0.205762	1	NS
CPEB4	M3	cytoplasmic polyadenylation element binding protein 4	Others	Others	0.221119	1	NS	-0.0955319	1	NS
DYRK1A	M3	dual specificity tyrosine phosphorylation regulated kinase 1A	Protein Post-translational Modification	peptidyl-serine phosphorylation; peptidyl-serine modification	0.221548	1	NS	-0.195906	1	NS
CCDC84	M3		Others	Others	0.221663	1	NS	0.0225287	1	NS
METTL16	M3	methyltransferase 16, RNA N6-adenosine	Others	Others	0.221866	1	NS	0.259231	1	NS
USP32	M3	ubiquitin specific peptidase 32	Others	Others	0.221935	1	NS	-0.0665712	1	NS
UIMC1	M3	ubiquitin interaction motif containing 1	Others	Others	0.223595	1	NS	-0.00529701	1	NS
ABHD15-AS1	M3	ABHD15 antisense RNA 1	Others	Others	0.223891	1	NS	0.284619	1	NS
ZNF609	M3	zinc finger protein 609	Others	Others	0.224378	1	NS	0.240056	1	NS
NEK7	M3	NIMA related kinase 7	Protein Post-translational Modification	peptidyl-serine phosphorylation; peptidyl-serine modification	0.224533	1	NS	0.102062	1	NS
FTX	M3	FTX transcript, XIST regulator	Others	Others	0.225508	1	NS	0.63025	0.0054711	Up
BRWD1	M3	bromodomain and WD repeat domain containing 1	Cell Polarity & Morphogenesis	regulation of cell morphogenesis	0.225647	1	NS	0.2703	1	NS
SYNE2	M3	spectrin repeat containing nuclear envelope protein 2	Others	Others	0.227252	1	NS	0.412591	1	NS
ACAP2	M3	ArfGAP with coiled-coil, ankyrin repeat and PH domains 2	Vesicle Trafficking	endosomal transport	0.227835	1	NS	-0.114839	1	NS
SPECC1L	M3	sperm antigen with calponin homology and coiled-coil domains 1 like	Others	Others	0.228494	1	NS	0.197963	1	NS
RGPD5	M3	RANBP2 like and GRIP domain containing 5	Others	Others	0.228714	1	NS	-0.190446	1	NS
ATE1	M3	arginyltransferase 1	Others	Others	0.22908	1	NS	0.097098	1	NS
ARID4B	M3	AT-rich interaction domain 4B	Others	Others	0.229251	1	NS	0.363181	1	NS
ENSG00000141979	M3		Others	Others	0.229342	1	NS	0.670948	0.0743738	NS
CREBBP	M3	CREB binding protein	Others	Others	0.231129	1	NS	0.205239	1	NS
ATP8A1	M3	ATPase phospholipid transporting 8A1	Others	Others	0.231221	1	NS	0.513332	0.00422126	Up
AGAP6	M3	ArfGAP with GTPase domain, ankyrin repeat and PH domain 6	Others	Others	0.231688	0.0345318	Up	-0.0646356	1	NS
ETF1	M3	eukaryotic translation termination factor 1	Others	Others	0.231731	1	NS	0.0933187	1	NS
SNX29	M3	sorting nexin 29	Others	Others	0.231907	1	NS	0.174905	1	NS
SPDYE16	M3	speedy/RINGO cell cycle regulator family member E16	Others	Others	0.232681	1	NS	0.339459	1	NS
SPG7	M3	SPG7 matrix AAA peptidase subunit, paraplegin	Others	Others	0.233336	1	NS	-0.0458292	1	NS
KIAA0391	M3		Others	Others	0.233844	1	NS	0.204411	1	NS
PKP4	M3	plakophilin 4	Others	Others	0.233895	1	NS	-0.0329485	1	NS
PAFAH1B1	M3	platelet activating factor acetylhydrolase 1b regulatory subunit 1	Cell Polarity & Morphogenesis	establishment of cell polarity; establishment or maintenance of cell polarity; regulation of cell morphogenesis; regulation of neuron projection development	0.234664	1	NS	0.106994	1	NS
STIM1	M3	stromal interaction molecule 1	Others	Others	0.235068	1	NS	0.223851	1	NS
NVL	M3	nuclear VCP like	Others	Others	0.235434	5.3838e-06	Up	0.150899	1	NS
ASB3	M3	ankyrin repeat and SOCS box containing 3	Others	Others	0.236173	1	NS	0.161076	1	NS
SHANK2	M3	SH3 and multiple ankyrin repeat domains 2	Others	Others	0.236714	1	NS	0.141862	1	NS
GPHN	M3	gephyrin	Others	Others	0.237025	1	NS	0.399862	1	NS
ZNF432	M3	zinc finger protein 432	Others	Others	0.237121	1	NS	-0.211442	1	NS
RPRD2	M3	regulation of nuclear pre-mRNA domain containing 2	Others	Others	0.237235	1	NS	0.0258711	1	NS
RAI1	M3	retinoic acid induced 1	Others	Others	0.237334	1	NS	-0.145139	1	NS
HOOK3	M3	hook microtubule tethering protein 3	Vesicle Trafficking	endosomal transport	0.237797	1	NS	-0.0152844	1	NS
CCNY	M3	cyclin Y	Others	Others	0.239113	1	NS	0.0217744	1	NS
THUMPD3-AS1	M3	THUMPD3 antisense RNA 1	Others	Others	0.239246	1	NS	0.00446287	1	NS
CEP192	M3	centrosomal protein 192	Others	Others	0.239297	1	NS	-0.0467688	1	NS
CDK13	M3	cyclin dependent kinase 13	Others	Others	0.239463	1	NS	0.196217	1	NS
MYO9A	M3	myosin IXA	Cell Polarity & Morphogenesis; Vesicle Trafficking	establishment of cell polarity; establishment or maintenance of cell polarity; regulation of cell morphogenesis; regulation of small GTPase mediated signal transduction	0.240696	1	NS	0.448964	1	NS
PDSS2	M3	decaprenyl diphosphate synthase subunit 2	Others	Others	0.240913	1	NS	0.504265	0.119955	NS
FBXW8	M3	F-box and WD repeat domain containing 8	Cell Polarity & Morphogenesis; Protein Post-translational Modification	regulation of cell morphogenesis; proteasome-mediated ubiquitin-dependent protein catabolic process; regulation of neuron projection development	0.241604	1	NS	0.196344	1	NS
VKORC1L1	M3	vitamin K epoxide reductase complex subunit 1 like 1	Others	Others	0.24248	1	NS	0.29481	1	NS
DPY19L1P1	M3	DPY19L1 pseudogene 1	Others	Others	0.242517	1	NS	-0.039011	1	NS
RBM33	M3	RNA binding motif protein 33	Others	Others	0.242592	1	NS	0.333965	1	NS
LRMDA	M3	leucine rich melanocyte differentiation associated	Others	Others	0.243653	1	NS	0.447505	1	NS
MAP3K20	M3	mitogen-activated protein kinase kinase kinase 20	Protein Post-translational Modification	peptidyl-serine phosphorylation; peptidyl-serine modification	0.243825	1	NS	0.170608	1	NS
PHKB	M3	phosphorylase kinase regulatory subunit beta	Others	Others	0.243908	1	NS	-0.00770984	1	NS
MUC20-OT1	M3	MUC20 overlapping transcript	Others	Others	0.24393	1	NS	-0.0737249	1	NS
PRKCE	M3	protein kinase C epsilon	Protein Post-translational Modification	peptidyl-serine phosphorylation; peptidyl-serine modification	0.244268	1	NS	0.393521	1	NS
FUT8	M3	fucosyltransferase 8	Others	Others	0.244523	1	NS	0.342607	1	NS
PIK3CB	M3	phosphatidylinositol-4,5-bisphosphate 3-kinase catalytic subunit beta	Vesicle Trafficking	regulation of small GTPase mediated signal transduction	0.244704	1	NS	0.110529	1	NS
NCOA6	M3	nuclear receptor coactivator 6	Others	Others	0.244913	1	NS	-0.0158577	1	NS
POGZ	M3	pogo transposable element derived with ZNF domain	Others	Others	0.245009	1	NS	-0.0347205	1	NS
ZFAND3	M3	zinc finger AN1-type containing 3	Others	Others	0.245103	1	NS	0.0149787	1	NS
PHC3	M3	polyhomeotic homolog 3	Others	Others	0.245422	1	NS	0.0752448	1	NS
UBAC2	M3	UBA domain containing 2	Others	Others	0.246083	1	NS	0.000174037	1	NS
ANKRD6	M3	ankyrin repeat domain 6	Others	Others	0.246331	1	NS	0.208615	1	NS
GAB1	M3	GRB2 associated binding protein 1	Others	Others	0.246817	1	NS	0.135977	1	NS
ABL1	M3	ABL proto-oncogene 1, non-receptor tyrosine kinase	Cell Polarity & Morphogenesis; Vesicle Trafficking	establishment of cell polarity; establishment or maintenance of cell polarity; regulation of small GTPase mediated signal transduction; regulation of neuron projection development	0.247002	1	NS	0.117608	1	NS
INPP5B	M3	inositol polyphosphate-5-phosphatase B	Others	Others	0.247099	0.0921258	NS	0.0964927	1	NS
RALGPS1	M3	Ral GEF with PH domain and SH3 binding motif 1	Vesicle Trafficking	regulation of small GTPase mediated signal transduction	0.247275	1	NS	0.0744957	1	NS
ENSG00000268746	M3		Others	Others	0.24744	1	NS	-0.0917799	1	NS
MIB1	M3	MIB E3 ubiquitin protein ligase 1	Others	Others	0.247549	1	NS	-0.0218049	1	NS
NCOA3	M3	nuclear receptor coactivator 3	Others	Others	0.24895	1	NS	-0.0601086	1	NS
PTPRG	M3	protein tyrosine phosphatase receptor type G	Cell Polarity & Morphogenesis	regulation of neuron projection development	0.249373	1	NS	0.321608	1	NS
ENSG00000246596	M3		Others	Others	0.249801	1	NS	-0.0959859	1	NS
PRKCH	M3	protein kinase C eta	Protein Post-translational Modification	peptidyl-serine phosphorylation; peptidyl-serine modification	0.249988	1	NS	-0.06171	1	NS
MEF2A	M3	myocyte enhancer factor 2A	Others	Others	0.250267	1	NS	0.0700261	1	NS
ENSG00000268861	M3		Others	Others	0.250487	1	NS	-0.023416	1	NS
TADA2A	M3	transcriptional adaptor 2A	Others	Others	0.250785	1	NS	-0.0110753	1	NS
NBAS	M3	NBAS subunit of NRZ tethering complex	Others	Others	0.250894	1	NS	0.118705	1	NS
CDK5RAP2	M3	CDK5 regulatory subunit associated protein 2	Cell Polarity & Morphogenesis	establishment of cell polarity; establishment or maintenance of cell polarity	0.25093	1	NS	0.139465	1	NS
DENND4C	M3	DENN domain containing 4C	Vesicle Trafficking	regulation of small GTPase mediated signal transduction	0.251229	1	NS	-0.0472045	1	NS
STAG3L1	M3	STAG3 cohesin complex component like 1 (pseudogene)	Others	Others	0.251394	0.00196294	Up	-0.100285	1	NS
MAPKAP1	M3	MAPK associated protein 1	Protein Post-translational Modification; Vesicle Trafficking	peptidyl-serine phosphorylation; peptidyl-serine modification; regulation of small GTPase mediated signal transduction	0.251595	1	NS	0.162358	1	NS
TNRC6A	M3	trinucleotide repeat containing adaptor 6A	Others	Others	0.253888	1	NS	0.0508887	1	NS
AHCTF1	M3	AT-hook containing transcription factor 1	Others	Others	0.254388	0.496032	NS	-0.0429068	1	NS
C9orf3	M3		Others	Others	0.254512	1	NS	-0.165073	1	NS
SHROOM3	M3	shroom family member 3	Cell Polarity & Morphogenesis	regulation of cell morphogenesis	0.254739	1	NS	0.199206	1	NS
VPS54	M3	VPS54 subunit of GARP complex	Vesicle Trafficking	endosomal transport; post-Golgi vesicle-mediated transport	0.254816	1	NS	-0.0653831	1	NS
ZRANB2	M3	zinc finger RANBP2-type containing 2	Others	Others	0.25504	1	NS	0.00814059	1	NS
INO80	M3	INO80 complex ATPase subunit	Others	Others	0.255523	1	NS	0.529908	1	NS
FCHSD2	M3	FCH and double SH3 domains 2	Others	Others	0.255536	1	NS	0.390004	1	NS
CASK	M3	calcium/calmodulin dependent serine protein kinase	Others	Others	0.255651	1	NS	-0.100946	1	NS
LIMD1	M3	LIM domain containing 1	Cell Polarity & Morphogenesis	regulation of cell morphogenesis	0.255837	1	NS	0.0106497	1	NS
BPTF	M3	bromodomain PHD finger transcription factor	Others	Others	0.255928	1	NS	0.0600203	1	NS
ZC3H14	M3	zinc finger CCCH-type containing 14	Others	Others	0.25714	1	NS	-0.0721781	1	NS
WDR59	M3	WD repeat domain 59	Others	Others	0.25715	1	NS	-0.0932951	1	NS
WDFY3	M3	WD repeat and FYVE domain containing 3	Others	Others	0.257414	1	NS	0.225319	1	NS
ZFHX3	M3	zinc finger homeobox 3	Others	Others	0.257417	1	NS	0.0989988	1	NS
BCAR3	M3	BCAR3 adaptor protein, NSP family member	Protein Post-translational Modification	peptidyl-serine phosphorylation; peptidyl-serine modification	0.258063	1	NS	-0.0528185	1	NS
SLC2A13	M3	solute carrier family 2 member 13	Others	Others	0.258073	1	NS	-0.106925	1	NS
KDM4C	M3	lysine demethylase 4C	Others	Others	0.25822	1	NS	0.351702	1	NS
ATL2	M3	atlastin GTPase 2	Others	Others	0.258434	1	NS	0.169153	1	NS
ITSN2	M3	intersectin 2	Vesicle Trafficking; Cell Polarity & Morphogenesis	endosomal transport; regulation of cell morphogenesis	0.258881	1	NS	0.0642571	1	NS
NCOR2	M3	nuclear receptor corepressor 2	Others	Others	0.26111	1	NS	0.276515	1	NS
SNHG14	M3	small nucleolar RNA host gene 14	Others	Others	0.261374	1	NS	0.20236	1	NS
TAF15	M3	TATA-box binding protein associated factor 15	Others	Others	0.26151	1	NS	0.236052	1	NS
ENSG00000272368	M3		Others	Others	0.261641	0.0456934	Up	-0.0513108	1	NS
ATRX	M3	ATRX chromatin remodeler	Others	Others	0.261675	1	NS	0.0534527	1	NS
RAF1	M3	Raf-1 proto-oncogene, serine/threonine kinase	Protein Post-translational Modification; Vesicle Trafficking	peptidyl-serine phosphorylation; peptidyl-serine modification; regulation of small GTPase mediated signal transduction	0.262256	1	NS	0.20891	1	NS
WRN	M3	WRN RecQ like helicase	Others	Others	0.262266	0.699788	NS	-0.0439996	1	NS
SYMPK	M3	symplekin scaffold protein	Others	Others	0.263003	1	NS	0.0753524	1	NS
ABLIM1	M3	actin binding LIM protein 1	Others	Others	0.263013	1	NS	-0.189584	1	NS
LARP4	M3	La ribonucleoprotein 4	Cell Polarity & Morphogenesis	regulation of cell morphogenesis	0.263148	1	NS	-0.0745053	1	NS
MTMR3	M3	myotubularin related protein 3	Others	Others	0.263197	1	NS	-8.29473e-05	1	NS
SYNCRIP	M3	synaptotagmin binding cytoplasmic RNA interacting protein	Others	Others	0.263382	1	NS	-0.078135	1	NS
NSD1	M3	nuclear receptor binding SET domain protein 1	Protein Post-translational Modification	peptidyl-serine phosphorylation; peptidyl-serine modification	0.264015	1	NS	0.301223	1	NS
ARHGEF38	M3	Rho guanine nucleotide exchange factor 38	Others	Others	0.26434	1	NS	0.0632634	1	NS
PEX14	M3	peroxisomal biogenesis factor 14	Others	Others	0.265756	1	NS	0.080806	1	NS
BTAF1	M3	B-TFIID TATA-box binding protein associated factor 1	Others	Others	0.266302	1	NS	-0.102305	1	NS
NEDD4L	M3	NEDD4 like E3 ubiquitin protein ligase	Cell Polarity & Morphogenesis; Protein Post-translational Modification	regulation of cell morphogenesis; proteasome-mediated ubiquitin-dependent protein catabolic process; regulation of neuron projection development	0.266746	1	NS	0.298601	1	NS
INTS6	M3	integrator complex subunit 6	Others	Others	0.26713	1	NS	0.107984	1	NS
DLG1	M3	discs large MAGUK scaffold protein 1	Cell Polarity & Morphogenesis	establishment or maintenance of cell polarity; regulation of cell morphogenesis	0.267236	1	NS	0.29443	1	NS
MTA3	M3	metastasis associated 1 family member 3	Others	Others	0.267979	1	NS	0.171922	1	NS
ITGA9	M3	integrin subunit alpha 9	Others	Others	0.268059	1	NS	0.152947	1	NS
SPTAN1	M3	spectrin alpha, non-erythrocytic 1	Others	Others	0.268383	1	NS	0.0337769	1	NS
DCAF1	M3	DDB1 and CUL4 associated factor 1	Others	Others	0.268749	1	NS	0.00227976	1	NS
URI1	M3	URI1 prefoldin like chaperone	Others	Others	0.269169	1	NS	-0.138773	1	NS
TNIK	M3	TRAF2 and NCK interacting kinase	Cell Polarity & Morphogenesis	regulation of neuron projection development	0.269262	1	NS	-0.138217	1	NS
FBXO42	M3	F-box protein 42	Others	Others	0.26947	1	NS	0.0686446	1	NS
SCFD2	M3	sec1 family domain containing 2	Others	Others	0.26953	1	NS	0.0215112	1	NS
TCF7L2	M3	transcription factor 7 like 2	Others	Others	0.269547	1	NS	0.223835	1	NS
DDX17	M3	DEAD-box helicase 17	Others	Others	0.269691	0.134868	NS	0.123765	1	NS
PRKN	M3	parkin RBR E3 ubiquitin protein ligase	Vesicle Trafficking; Cell Polarity & Morphogenesis; Protein Post-translational Modification	endosomal transport; regulation of cell morphogenesis; proteasome-mediated ubiquitin-dependent protein catabolic process	0.269818	1	NS	0.184492	1	NS
MALRD1	M3	MAM and LDL receptor class A domain containing 1	Others	Others	0.270754	1	NS	-0.136954	1	NS
SPDYE5	M3	speedy/RINGO cell cycle regulator family member E5	Others	Others	0.271579	1.37285e-09	Up	0.252389	1	NS
UTRN	M3	utrophin	Others	Others	0.272376	1	NS	0.296941	1	NS
LUC7L	M3	LUC7 like	Others	Others	0.272614	1	NS	-0.0952907	1	NS
GOLGB1	M3	golgin B1	Others	Others	0.273276	1	NS	0.135141	1	NS
VGLL4	M3	vestigial like family member 4	Others	Others	0.27377	1	NS	0.143604	1	NS
USP25	M3	ubiquitin specific peptidase 25	Protein Post-translational Modification	proteasome-mediated ubiquitin-dependent protein catabolic process	0.274874	1	NS	0.109264	1	NS
ENSG00000268797	M3		Others	Others	0.274886	1	NS	0.310342	1	NS
SAMD12	M3	sterile alpha motif domain containing 12	Others	Others	0.27513	1	NS	0.160733	1	NS
WWP1	M3	WW domain containing E3 ubiquitin protein ligase 1	Protein Post-translational Modification	proteasome-mediated ubiquitin-dependent protein catabolic process	0.275992	1	NS	0.00929977	1	NS
MTF2	M3	metal response element binding transcription factor 2	Others	Others	0.276675	1	NS	-0.198047	1	NS
KIF13A	M3	kinesin family member 13A	Vesicle Trafficking	post-Golgi vesicle-mediated transport	0.276843	1	NS	0.185096	1	NS
USP4	M3	ubiquitin specific peptidase 4	Others	Others	0.277291	1	NS	-0.0157486	1	NS
SPPL3	M3	signal peptide peptidase like 3	Others	Others	0.277651	1	NS	-0.00128644	1	NS
ANKHD1	M3	ankyrin repeat and KH domain containing 1	Others	Others	0.278056	1	NS	0.0265383	1	NS
ENSG00000284707	M3		Others	Others	0.27871	1	NS	-0.104107	1	NS
ST7	M3	suppression of tumorigenicity 7	Others	Others	0.27921	1	NS	0.37673	1	NS
RICTOR	M3	RPTOR independent companion of MTOR complex 2	Protein Post-translational Modification; Cell Polarity & Morphogenesis	peptidyl-serine phosphorylation; peptidyl-serine modification; establishment of cell polarity; establishment or maintenance of cell polarity	0.2797	1	NS	0.0450206	1	NS
FAM49B	M3		Others	Others	0.280791	1	NS	-0.118409	1	NS
PIAS1	M3	protein inhibitor of activated STAT 1	Protein Post-translational Modification	proteasome-mediated ubiquitin-dependent protein catabolic process	0.281195	1	NS	0.379718	1	NS
RAD51B	M3	RAD51 paralog B	Others	Others	0.281304	1	NS	0.0788318	1	NS
SCAF8	M3	SR-related CTD associated factor 8	Others	Others	0.282127	1	NS	0.0201719	1	NS
ARID3A	M3	AT-rich interaction domain 3A	Others	Others	0.282498	1.68857e-05	Up	-0.118047	1	NS
CHURC1-FNTB	M3	CHURC1-FNTB readthrough	Others	Others	0.282633	1	NS	-0.0956713	1	NS
SSBP2	M3	single stranded DNA binding protein 2	Others	Others	0.283059	1	NS	0.321451	1	NS
FOCAD	M3	focadhesin	Others	Others	0.283444	1	NS	0.00708503	1	NS
NUP210L	M3	nucleoporin 210 like	Others	Others	0.284296	0.172321	NS	0.337869	1	NS
HMBOX1	M3	homeobox containing 1	Others	Others	0.285197	1	NS	-0.127627	1	NS
SPG11	M3	SPG11 vesicle trafficking associated, spatacsin	Others	Others	0.285716	1	NS	0.153306	1	NS
SNX24	M3	sorting nexin 24	Others	Others	0.287024	1	NS	0.146458	1	NS
HIPK3	M3	homeodomain interacting protein kinase 3	Protein Post-translational Modification	peptidyl-serine phosphorylation; peptidyl-serine modification	0.287025	1	NS	0.19489	1	NS
ITPR2	M3	inositol 1,4,5-trisphosphate receptor type 2	Others	Others	0.288025	1	NS	0.184837	1	NS
FAF1	M3	Fas associated factor 1	Protein Post-translational Modification	proteasome-mediated ubiquitin-dependent protein catabolic process	0.288488	1	NS	0.370096	1	NS
CCNL1	M3	cyclin L1	Others	Others	0.289026	1	NS	0.280895	1	NS
UBR2	M3	ubiquitin protein ligase E3 component n-recognin 2	Protein Post-translational Modification	proteasome-mediated ubiquitin-dependent protein catabolic process	0.289344	0.199546	NS	-0.0855889	1	NS
ENSG00000036549	M3		Others	Others	0.289841	0.0168384	Up	-0.049607	1	NS
GAB2	M3	GRB2 associated binding protein 2	Others	Others	0.290082	1	NS	0.2096	1	NS
AAK1	M3	AP2 associated kinase 1	Others	Others	0.290129	1	NS	-0.0798999	1	NS
ENSG00000258539	M3		Others	Others	0.29044	1	NS	0.122936	1	NS
BAIAP2	M3	BAR/IMD domain containing adaptor protein 2	Cell Polarity & Morphogenesis	regulation of cell morphogenesis; regulation of neuron projection development	0.290998	1	NS	1.09484	8.96e-12	Up
PIK3R3	M3	phosphoinositide-3-kinase regulatory subunit 3	Others	Others	0.292502	1	NS	0.00675406	1	NS
SASH1	M3	SAM and SH3 domain containing 1	Others	Others	0.293755	1	NS	0.150232	1	NS
SMAD2	M3	SMAD family member 2	Others	Others	0.293967	0.635872	NS	0.0643128	1	NS
PPM1B	M3	protein phosphatase, Mg2+/Mn2+ dependent 1B	Others	Others	0.294152	1	NS	-0.0435588	1	NS
APBB2	M3	amyloid beta precursor protein binding family B member 2	Others	Others	0.295228	0.793843	NS	0.430703	1	NS
RPS6KA5	M3	ribosomal protein S6 kinase A5	Protein Post-translational Modification	peptidyl-serine phosphorylation; peptidyl-serine modification	0.295447	1	NS	-0.00374977	1	NS
RNF4	M3	ring finger protein 4	Protein Post-translational Modification	proteasome-mediated ubiquitin-dependent protein catabolic process	0.295823	1	NS	-0.0521817	1	NS
USP40	M3	ubiquitin specific peptidase 40	Others	Others	0.295961	1	NS	0.142338	1	NS
NIPBL	M3	NIPBL cohesin loading factor	Others	Others	0.29644	1	NS	-0.0508495	1	NS
PIP5K1A	M3	phosphatidylinositol-4-phosphate 5-kinase type 1 alpha	Others	Others	0.297356	0.772799	NS	0.0865948	1	NS
KLHDC4	M3	kelch domain containing 4	Others	Others	0.2976	9.16632e-07	Up	-0.209044	1	NS
RNF213	M3	ring finger protein 213	Others	Others	0.298213	1	NS	-0.000294876	1	NS
N4BP2L2	M3	NEDD4 binding protein 2 like 2	Others	Others	0.298364	1	NS	0.21877	1	NS
SLC20A2	M3	solute carrier family 20 member 2	Others	Others	0.299091	1	NS	-0.197313	1	NS
PRH1	M3	proline rich protein HaeIII subfamily 1	Others	Others	0.299876	1	NS	0.230698	1	NS
FBXW11	M3	F-box and WD repeat domain containing 11	Cell Polarity & Morphogenesis; Protein Post-translational Modification	establishment of cell polarity; establishment or maintenance of cell polarity; proteasome-mediated ubiquitin-dependent protein catabolic process	0.300388	1	NS	0.129595	1	NS
RPS6KC1	M3	ribosomal protein S6 kinase C1	Others	Others	0.30136	0.06804	NS	-0.0921937	1	NS
MACF1	M3	microtubule actin crosslinking factor 1	Cell Polarity & Morphogenesis; Vesicle Trafficking	regulation of cell morphogenesis; regulation of neuron projection development; post-Golgi vesicle-mediated transport	0.301722	0.106117	NS	-0.221347	1	NS
RNF216	M3	ring finger protein 216	Protein Post-translational Modification	proteasome-mediated ubiquitin-dependent protein catabolic process	0.301826	1	NS	0.0207869	1	NS
DDX10	M3	DEAD-box helicase 10	Others	Others	0.302067	1	NS	0.0565293	1	NS
MCU	M3	mitochondrial calcium uniporter	Others	Others	0.30221	1	NS	-0.147856	1	NS
LNX2	M3	ligand of numb-protein X 2	Others	Others	0.30243	1	NS	0.296048	1	NS
SNX8	M3	sorting nexin 8	Vesicle Trafficking	endosomal transport	0.302599	0.00369029	Up	-0.0324244	1	NS
PTEN	M3	phosphatase and tensin homolog	Protein Post-translational Modification; Cell Polarity & Morphogenesis	peptidyl-serine phosphorylation; peptidyl-serine modification; regulation of neuron projection development	0.303777	1	NS	-0.0233725	1	NS
MBNL1	M3	muscleblind like splicing regulator 1	Others	Others	0.304005	1	NS	-0.190144	1	NS
CHD1	M3	chromodomain helicase DNA binding protein 1	Others	Others	0.304476	1	NS	-0.303605	1	NS
EPN2	M3	epsin 2	Others	Others	0.305166	1	NS	0.110215	1	NS
LARP4B	M3	La ribonucleoprotein 4B	Others	Others	0.306234	1	NS	0.329462	1	NS
TMEM245	M3	transmembrane protein 245	Others	Others	0.306308	1	NS	0.394738	1	NS
SIPA1L3	M3	signal induced proliferation associated 1 like 3	Cell Polarity & Morphogenesis; Vesicle Trafficking	establishment of cell polarity; establishment or maintenance of cell polarity; regulation of small GTPase mediated signal transduction	0.306983	1	NS	0.390619	1	NS
MAST2	M3	microtubule associated serine/threonine kinase 2	Protein Post-translational Modification	peptidyl-serine phosphorylation; peptidyl-serine modification	0.307109	0.879939	NS	-0.0621174	1	NS
PPP1R9A	M3	protein phosphatase 1 regulatory subunit 9A	Others	Others	0.308075	1	NS	0.279565	1	NS
TNKS	M3	tankyrase	Protein Post-translational Modification	peptidyl-serine phosphorylation; peptidyl-serine modification	0.309085	1	NS	0.207445	1	NS
HECTD4	M3	HECT domain E3 ubiquitin protein ligase 4	Others	Others	0.309673	1	NS	0.00959263	1	NS
VPS53	M3	VPS53 subunit of GARP complex	Vesicle Trafficking	endosomal transport	0.310255	1	NS	-0.222189	1	NS
NCOA2	M3	nuclear receptor coactivator 2	Others	Others	0.310407	1	NS	0.395202	1	NS
GIGYF2	M3	GRB10 interacting GYF protein 2	Others	Others	0.310643	1	NS	-0.058333	1	NS
CSNK1G1	M3	casein kinase 1 gamma 1	Protein Post-translational Modification	peptidyl-serine phosphorylation; peptidyl-serine modification	0.311019	1	NS	0.0881267	1	NS
KANSL1	M3	KAT8 regulatory NSL complex subunit 1	Others	Others	0.312784	1	NS	0.340721	1	NS
TYW1	M3	tRNA-yW synthesizing protein 1 homolog	Others	Others	0.313547	0.000986857	Up	0.252231	1	NS
MEGF9	M3	multiple EGF like domains 9	Others	Others	0.313614	1	NS	0.753726	3.15194e-05	Up
CAMKMT	M3	calmodulin-lysine N-methyltransferase	Others	Others	0.313924	1	NS	0.237615	1	NS
THOC2	M3	THO complex subunit 2	Cell Polarity & Morphogenesis	regulation of neuron projection development	0.314246	1	NS	-0.207138	1	NS
ELP2	M3	elongator acetyltransferase complex subunit 2	Others	Others	0.316169	0.00203892	Up	-0.170838	1	NS
SLC7A6	M3	solute carrier family 7 member 6	Others	Others	0.316187	1	NS	-0.194507	1	NS
PIGL	M3	phosphatidylinositol glycan anchor biosynthesis class L	Others	Others	0.316294	0.000530009	Up	0.032572	1	NS
REV1	M3	REV1 DNA directed polymerase	Others	Others	0.31731	1	NS	-0.00728915	1	NS
MYO5C	M3	myosin VC	Others	Others	0.317596	1	NS	0.201098	1	NS
CPNE8	M3	copine 8	Others	Others	0.317732	0.870767	NS	-0.0568164	1	NS
RALGAPA1	M3	Ral GTPase activating protein catalytic subunit alpha 1	Vesicle Trafficking	regulation of small GTPase mediated signal transduction	0.318377	0.0977562	NS	0.0776462	1	NS
GOLGA8A	M3	golgin A8 family member A	Others	Others	0.31881	1	NS	-0.230947	1	NS
ADNP	M3	activity dependent neuroprotector homeobox	Cell Polarity & Morphogenesis	regulation of neuron projection development	0.319601	1	NS	-0.0279019	1	NS
PKN2	M3	protein kinase N2	Protein Post-translational Modification	peptidyl-serine phosphorylation; peptidyl-serine modification	0.319775	1	NS	-0.2635	1	NS
TMEM163	M3	transmembrane protein 163	Others	Others	0.319894	1	NS	-0.470716	1	NS
SMARCC1	M3	SWI/SNF related, matrix associated, actin dependent regulator of chromatin subfamily c member 1	Protein Post-translational Modification	proteasome-mediated ubiquitin-dependent protein catabolic process	0.32012	1	NS	0.347145	1	NS
MTSS1	M3	MTSS I-BAR domain containing 1	Others	Others	0.320746	1	NS	0.12078	1	NS
CROCC	M3	ciliary rootlet coiled-coil, rootletin	Others	Others	0.32078	1	NS	1.09368	0.00055931	Up
PIBF1	M3	progesterone immunomodulatory binding factor 1	Others	Others	0.320843	1	NS	0.54875	1	NS
KCNQ1OT1	M3	KCNQ1 opposite strand/antisense transcript 1	Others	Others	0.320961	1	NS	0.126541	1	NS
CHFR	M3	checkpoint with forkhead and ring finger domains	Protein Post-translational Modification	proteasome-mediated ubiquitin-dependent protein catabolic process	0.323434	1	NS	-0.172352	1	NS
DHRSX	M3	dehydrogenase/reductase X-linked	Others	Others	0.323741	1	NS	0.169715	1	NS
DIP2C	M3	disco interacting protein 2 homolog C	Others	Others	0.324053	1	NS	0.000811613	1	NS
STAG1	M3	STAG1 cohesin complex component	Others	Others	0.324075	1	NS	0.345299	1	NS
TNKS2	M3	tankyrase 2	Others	Others	0.324499	1	NS	0.159512	1	NS
NFE2L2	M3	NFE2 like bZIP transcription factor 2	Protein Post-translational Modification; Cell Polarity & Morphogenesis	proteasome-mediated ubiquitin-dependent protein catabolic process; regulation of neuron projection development	0.324881	1	NS	-0.251502	1	NS
MEMO1	M3	mediator of cell motility 1	Others	Others	0.325589	1	NS	-0.0993207	1	NS
MDM4	M3	MDM4 regulator of p53	Others	Others	0.326887	1	NS	0.0521037	1	NS
HDAC8	M3	histone deacetylase 8	Others	Others	0.327417	0.261013	NS	0.0135377	1	NS
ASCC1	M3	activating signal cointegrator 1 complex subunit 1	Others	Others	0.328257	0.417851	NS	-0.0939253	1	NS
FAM214A	M3		Others	Others	0.329134	1	NS	-0.25548	1	NS
PARG	M3	poly(ADP-ribose) glycohydrolase	Others	Others	0.329217	0.70884	NS	-0.0386808	1	NS
ANKRD36	M3	ankyrin repeat domain 36	Others	Others	0.33	8.44302e-07	Up	-0.198526	1	NS
UBAP2	M3	ubiquitin associated protein 2	Others	Others	0.330078	0.249186	NS	-0.0116589	1	NS
MAP7	M3	microtubule associated protein 7	Cell Polarity & Morphogenesis	establishment or maintenance of cell polarity	0.330081	1	NS	-0.00422473	1	NS
TPST1	M3	tyrosylprotein sulfotransferase 1	Others	Others	0.330644	1	NS	0.0895535	1	NS
MROH1	M3	maestro heat like repeat family member 1	Others	Others	0.330856	0.605584	NS	0.0814427	1	NS
RPRD1A	M3	regulation of nuclear pre-mRNA domain containing 1A	Others	Others	0.331405	0.962445	NS	-0.12182	1	NS
AP3B1	M3	adaptor related protein complex 3 subunit beta 1	Others	Others	0.331781	0.347303	NS	-0.195124	1	NS
GPBP1L1	M3	GC-rich promoter binding protein 1 like 1	Others	Others	0.332261	1	NS	-0.258704	1	NS
GBF1	M3	golgi brefeldin A resistant guanine nucleotide exchange factor 1	Cell Polarity & Morphogenesis; Vesicle Trafficking	establishment of cell polarity; establishment or maintenance of cell polarity; endosomal transport; regulation of small GTPase mediated signal transduction; post-Golgi vesicle-mediated transport	0.332277	1	NS	0.0979647	1	NS
CDKL5	M3	cyclin dependent kinase like 5	Cell Polarity & Morphogenesis	regulation of cell morphogenesis; regulation of neuron projection development	0.333067	1	NS	0.526477	1	NS
SLC41A2	M3	solute carrier family 41 member 2	Others	Others	0.333686	0.739727	NS	-0.140837	1	NS
EXT1	M3	exostosin glycosyltransferase 1	Others	Others	0.33392	1	NS	0.322041	1	NS
WDFY2	M3	WD repeat and FYVE domain containing 2	Others	Others	0.334165	1	NS	-0.257326	1	NS
SAP130	M3	Sin3A associated protein 130	Others	Others	0.334233	0.0002578	Up	-0.154578	1	NS
PLXDC2	M3	plexin domain containing 2	Others	Others	0.334702	1	NS	-0.178794	1	NS
ARL8B	M3	ADP ribosylation factor like GTPase 8B	Vesicle Trafficking	endosomal transport	0.33483	1	NS	0.101417	1	NS
LCOR	M3	ligand dependent nuclear receptor corepressor	Others	Others	0.335788	0.0151577	Up	-0.0997773	1	NS
DCAF6	M3	DDB1 and CUL4 associated factor 6	Others	Others	0.338408	1	NS	0.179024	1	NS
TMEM131L	M3	transmembrane 131 like	Others	Others	0.338433	1	NS	0.00991684	1	NS
ENSG00000281383	M3		Others	Others	0.339734	1.69575e-05	Up	-0.194409	1	NS
WNK1	M3	WNK lysine deficient protein kinase 1	Protein Post-translational Modification	peptidyl-serine phosphorylation; peptidyl-serine modification	0.340597	1	NS	0.447925	1	NS
ADCY9	M3	adenylate cyclase 9	Others	Others	0.341169	1	NS	-0.0135761	1	NS
HERC4	M3	HECT and RLD domain containing E3 ubiquitin protein ligase 4	Others	Others	0.341289	1	NS	-0.273954	1	NS
ENSG00000273217	M3		Others	Others	0.341393	1	NS	-0.177033	1	NS
RGPD8	M3	RANBP2 like and GRIP domain containing 8	Others	Others	0.341402	1	NS	-0.240795	1	NS
ZNF407	M3	zinc finger protein 407	Others	Others	0.341774	1	NS	-0.139769	1	NS
SFMBT1	M3	Scm like with four mbt domains 1	Others	Others	0.341956	1	NS	-0.151826	1	NS
NT5C2	M3	5'-nucleotidase, cytosolic II	Others	Others	0.342332	1	NS	0.0272298	1	NS
MLLT3	M3	MLLT3 super elongation complex subunit	Others	Others	0.34273	1	NS	-0.125503	1	NS
ARHGAP44	M3	Rho GTPase activating protein 44	Vesicle Trafficking; Cell Polarity & Morphogenesis	endosomal transport; regulation of small GTPase mediated signal transduction; regulation of neuron projection development	0.34286	1	NS	0.0141057	1	NS
NRF1	M3	nuclear respiratory factor 1	Others	Others	0.343715	1	NS	-0.268925	1	NS
SENP5	M3	SUMO specific peptidase 5	Others	Others	0.345143	1	NS	-0.158849	1	NS
SETD2	M3	SET domain containing 2, histone lysine methyltransferase	Others	Others	0.345558	1	NS	0.0185711	1	NS
SLC19A2	M3	solute carrier family 19 member 2	Others	Others	0.345602	1	NS	-0.216338	1	NS
PSPC1	M3	paraspeckle component 1	Others	Others	0.346327	0.0460907	Up	0.124493	1	NS
MFSD14C	M3		Others	Others	0.346992	1	NS	0.00237337	1	NS
TBL1XR1	M3	TBL1X/Y related 1	Protein Post-translational Modification	proteasome-mediated ubiquitin-dependent protein catabolic process	0.347875	1	NS	-0.144266	1	NS
EVL	M3	Enah/Vasp-like	Others	Others	0.34844	1	NS	0.226834	1	NS
TRAPPC9	M3	trafficking protein particle complex subunit 9	Others	Others	0.348672	1	NS	0.330982	1	NS
NKTR	M3	natural killer cell triggering receptor	Others	Others	0.350393	1	NS	-0.117896	1	NS
TTC19	M3	tetratricopeptide repeat domain 19	Others	Others	0.350543	1	NS	-0.122381	1	NS
ATP13A4	M3	ATPase 13A4	Others	Others	0.351365	1	NS	0.346403	1	NS
ATF6	M3	activating transcription factor 6	Others	Others	0.351403	1	NS	0.08	1	NS
ZMYM2	M3	zinc finger MYM-type containing 2	Others	Others	0.351752	1	NS	0.0265305	1	NS
TRIM33	M3	tripartite motif containing 33	Others	Others	0.352231	0.142249	NS	-0.20065	1	NS
GOLGA8B	M3	golgin A8 family member B	Others	Others	0.352464	0.0159212	Up	-0.194688	1	NS
EPC2	M3	enhancer of polycomb homolog 2	Others	Others	0.352618	0.0567908	NS	-0.218829	1	NS
STRN3	M3	striatin 3	Others	Others	0.353947	1	NS	0.0683487	1	NS
JAZF1	M3	JAZF zinc finger 1	Others	Others	0.354588	0.690733	NS	-0.140765	1	NS
VPS13A	M3	vacuolar protein sorting 13 homolog A	Vesicle Trafficking	post-Golgi vesicle-mediated transport	0.355864	0.433986	NS	-0.0154399	1	NS
CDS2	M3	CDP-diacylglycerol synthase 2	Others	Others	0.356869	1	NS	-0.0514774	1	NS
FRYL	M3	FRY like transcription coactivator	Others	Others	0.357013	1	NS	0.0438766	1	NS
ZMYND8	M3	zinc finger MYND-type containing 8	Others	Others	0.357125	1	NS	0.154083	1	NS
PALLD	M3	palladin, cytoskeletal associated protein	Others	Others	0.358148	4.47402e-05	Up	-0.139159	1	NS
PPP1R12B	M3	protein phosphatase 1 regulatory subunit 12B	Others	Others	0.358409	1	NS	-0.130073	1	NS
ENSG00000279168	M3		Others	Others	0.358527	0.752749	NS	0.64751	1.49245e-05	Up
RAPGEF6	M3	Rap guanine nucleotide exchange factor 6	Others	Others	0.358711	0.0169909	Up	-0.0890457	1	NS
AVL9	M3	AVL9 cell migration associated	Others	Others	0.358907	0.199988	NS	-0.153318	1	NS
FAM13A	M3	family with sequence similarity 13 member A	Vesicle Trafficking	regulation of small GTPase mediated signal transduction	0.359367	1	NS	0.130709	1	NS
TMEM165	M3	transmembrane protein 165	Others	Others	0.360044	0.0633117	NS	0.189905	1	NS
CPSF6	M3	cleavage and polyadenylation specific factor 6	Others	Others	0.360416	1	NS	-0.176159	1	NS
FARP2	M3	FERM, ARH/RhoGEF and pleckstrin domain protein 2	Others	Others	0.361087	1	NS	-0.215046	1	NS
FAM193A	M3	family with sequence similarity 193 member A	Others	Others	0.361154	0.183017	NS	0.0873889	1	NS
CCDC200	M3	coiled-coil domain containing 200	Others	Others	0.361953	1	NS	1.57743	7.47499e-13	Up
NFIA	M3	nuclear factor I A	Others	Others	0.362088	1	NS	0.555744	0.136797	NS
PPFIA1	M3	PTPRF interacting protein alpha 1	Others	Others	0.362116	1	NS	0.122736	1	NS
SDK1	M3	sidekick cell adhesion molecule 1	Others	Others	0.362223	1	NS	-0.295744	1	NS
POM121C	M3	POM121 transmembrane nucleoporin C	Others	Others	0.364267	0.0020134	Up	-0.181794	1	NS
EHMT1	M3	euchromatic histone lysine methyltransferase 1	Others	Others	0.364526	1	NS	-0.0708827	1	NS
WDR74	M3	WD repeat domain 74	Others	Others	0.365109	1	NS	1.12159	6.41917e-13	Up
OSBPL8	M3	oxysterol binding protein like 8	Others	Others	0.365824	1	NS	-0.18424	1	NS
PIK3C2A	M3	phosphatidylinositol-4-phosphate 3-kinase catalytic subunit type 2 alpha	Others	Others	0.367038	1	NS	-0.185508	1	NS
PPP6R2	M3	protein phosphatase 6 regulatory subunit 2	Others	Others	0.368042	0.0319235	Up	0.0339291	1	NS
PHACTR4	M3	phosphatase and actin regulator 4	Others	Others	0.369097	1	NS	-0.103816	1	NS
EPS15	M3	epidermal growth factor receptor pathway substrate 15	Vesicle Trafficking	endosomal transport; post-Golgi vesicle-mediated transport	0.369559	1	NS	0.241177	1	NS
RBMS2	M3	RNA binding motif single stranded interacting protein 2	Others	Others	0.369573	1	NS	-0.0136954	1	NS
REPS2	M3	RALBP1 associated Eps domain containing 2	Vesicle Trafficking	endosomal transport	0.369783	0.00131181	Up	-0.0565283	1	NS
NBPF26	M3	NBPF member 26	Others	Others	0.370014	0.894046	NS	-0.249722	1	NS
TPTE2P6	M3	TPTE2 pseudogene 6	Others	Others	0.370646	6.85836e-06	Up	-0.202313	1	NS
DIAPH2	M3	diaphanous related formin 2	Others	Others	0.370802	0.0320093	Up	0.255993	1	NS
IKBKB	M3	inhibitor of nuclear factor kappa B kinase subunit beta	Protein Post-translational Modification	peptidyl-serine phosphorylation; peptidyl-serine modification	0.371688	0.0630384	NS	-0.197693	1	NS
ASH1L	M3	ASH1 like histone lysine methyltransferase	Others	Others	0.371707	1	NS	0.0510266	1	NS
ARFGEF1	M3	ADP ribosylation factor guanine nucleotide exchange factor 1	Cell Polarity & Morphogenesis; Vesicle Trafficking	establishment of cell polarity; establishment or maintenance of cell polarity; regulation of small GTPase mediated signal transduction	0.37238	0.334978	NS	0.149968	1	NS
RFX7	M3	regulatory factor X7	Others	Others	0.372831	1	NS	0.029424	1	NS
SAE1	M3	SUMO1 activating enzyme subunit 1	Others	Others	0.373785	1	NS	0.00988169	1	NS
ARHGAP32	M3	Rho GTPase activating protein 32	Vesicle Trafficking	regulation of small GTPase mediated signal transduction	0.374469	0.783851	NS	-0.0555665	1	NS
ZMYM4	M3	zinc finger MYM-type containing 4	Cell Polarity & Morphogenesis	regulation of cell morphogenesis	0.374967	1	NS	0.0477643	1	NS
MARK2	M3	microtubule affinity regulating kinase 2	Protein Post-translational Modification; Cell Polarity & Morphogenesis	peptidyl-serine phosphorylation; peptidyl-serine modification; establishment of cell polarity; establishment or maintenance of cell polarity; regulation of cell morphogenesis; regulation of neuron projection development	0.375644	1	NS	-0.2055	1	NS
USP15	M3	ubiquitin specific peptidase 15	Others	Others	0.377083	1	NS	0.00963578	1	NS
CMTM8	M3	CKLF like MARVEL transmembrane domain containing 8	Others	Others	0.377614	1	NS	0.0551848	1	NS
FBXL20	M3	F-box and leucine rich repeat protein 20	Protein Post-translational Modification	proteasome-mediated ubiquitin-dependent protein catabolic process	0.377652	1	NS	0.238988	1	NS
TENT2	M3	terminal nucleotidyltransferase 2	Others	Others	0.378474	1	NS	-0.240313	1	NS
TNRC6B	M3	trinucleotide repeat containing adaptor 6B	Others	Others	0.378668	1	NS	0.283147	1	NS
C20orf194	M3		Others	Others	0.379319	2.44361e-05	Up	-0.121981	1	NS
PARGP1	M3	PARG pseudogene 1	Others	Others	0.379361	0.000229961	Up	0.126855	1	NS
KMT2C	M3	lysine methyltransferase 2C	Others	Others	0.379913	0.528997	NS	0.0665408	1	NS
GPATCH8	M3	G-patch domain containing 8	Others	Others	0.381715	1	NS	-0.0844417	1	NS
PEAK1	M3	pseudopodium enriched atypical kinase 1	Others	Others	0.383498	1	NS	0.00670422	1	NS
YARS	M3		Others	Others	0.38683	0.0276757	Up	-0.203235	1	NS
PHF21A	M3	PHD finger protein 21A	Others	Others	0.387558	0.343041	NS	0.182502	1	NS
ENSG00000255872	M3		Others	Others	0.388085	1	NS	-0.128356	1	NS
TOM1L2	M3	target of myb1 like 2 membrane trafficking protein	Others	Others	0.388678	0.0271082	Up	-0.162882	1	NS
STK3	M3	serine/threonine kinase 3	Others	Others	0.389049	0.442942	NS	0.21815	1	NS
LRCH3	M3	leucine rich repeats and calponin homology domain containing 3	Others	Others	0.39039	0.151616	NS	-0.0744656	1	NS
SSH2	M3	slingshot protein phosphatase 2	Others	Others	0.39086	0.0225579	Up	0.0274859	1	NS
BTRC	M3	beta-transducin repeat containing E3 ubiquitin protein ligase	Protein Post-translational Modification	proteasome-mediated ubiquitin-dependent protein catabolic process	0.390977	0.000200598	Up	-0.152603	1	NS
POLR2J3	M3	RNA polymerase II subunit J3	Others	Others	0.391111	0.00656961	Up	0.710119	2.58308e-06	Up
RAB6A	M3	RAB6A, member RAS oncogene family	Vesicle Trafficking	endosomal transport	0.391647	0.0718566	NS	0.136926	1	NS
MCF2L2	M3	MCF.2 cell line derived transforming sequence-like 2	Others	Others	0.392133	1	NS	-0.0319823	1	NS
SFSWAP	M3	splicing factor SWAP	Others	Others	0.393762	1	NS	-0.290565	1	NS
LRBA	M3	LPS responsive beige-like anchor protein	Others	Others	0.395278	0.158076	NS	0.362673	1	NS
GTF2I	M3	general transcription factor IIi	Others	Others	0.395573	0.0789136	NS	0.128056	1	NS
TRIP12	M3	thyroid hormone receptor interactor 12	Protein Post-translational Modification	proteasome-mediated ubiquitin-dependent protein catabolic process	0.39593	1	NS	-0.0624948	1	NS
MKLN1	M3	muskelin 1	Cell Polarity & Morphogenesis	regulation of cell morphogenesis	0.396148	0.00449098	Up	-0.110019	1	NS
NFAT5	M3	nuclear factor of activated T cells 5	Others	Others	0.396409	0.224455	NS	-0.119827	1	NS
ZNF148	M3	zinc finger protein 148	Others	Others	0.39698	0.0752528	NS	0.107155	1	NS
ALCAM	M3	activated leukocyte cell adhesion molecule	Others	Others	0.397233	1	NS	0.165804	1	NS
PAN3	M3	poly(A) specific ribonuclease subunit PAN3	Others	Others	0.39772	0.000991726	Up	0.0982394	1	NS
PUM2	M3	pumilio RNA binding family member 2	Cell Polarity & Morphogenesis	regulation of neuron projection development	0.397863	0.225648	NS	-0.0272066	1	NS
ENSG00000265257	M3		Others	Others	0.398739	0.815313	NS	0.010424	1	NS
POU2F1	M3	POU class 2 homeobox 1	Others	Others	0.398864	1	NS	-0.147185	1	NS
EPB41	M3	erythrocyte membrane protein band 4.1	Others	Others	0.400073	0.301574	NS	0.0245492	1	NS
LDLR	M3	low density lipoprotein receptor	Others	Others	0.401427	0.0560212	NS	0.294574	1	NS
SEC24B	M3	SEC24 homolog B, COPII coat complex component	Others	Others	0.401446	0.217396	NS	-0.106541	1	NS
TXLNG	M3	taxilin gamma	Others	Others	0.402263	1	NS	-0.0158184	1	NS
SENP6	M3	SUMO specific peptidase 6	Others	Others	0.403218	0.66338	NS	-0.00909014	1	NS
RNF38	M3	ring finger protein 38	Others	Others	0.403448	0.00703654	Up	0.07205	1	NS
POLR2J4	M3	RNA polymerase II subunit J4 (pseudogene)	Others	Others	0.403756	1.39672e-06	Up	0.576435	0.0227603	Up
TULP4	M3	TUB like protein 4	Others	Others	0.404197	3.73713e-05	Up	-0.151366	1	NS
TMEM181	M3	transmembrane protein 181	Others	Others	0.406879	0.292325	NS	-0.101026	1	NS
XPO4	M3	exportin 4	Others	Others	0.406945	0.0177842	Up	-0.171454	1	NS
RREB1	M3	ras responsive element binding protein 1	Cell Polarity & Morphogenesis	regulation of cell morphogenesis	0.406996	0.148931	NS	0.0744898	1	NS
FAM13B	M3	family with sequence similarity 13 member B	Vesicle Trafficking	regulation of small GTPase mediated signal transduction	0.407051	0.0189441	Up	-0.37041	1	NS
TMEM87A	M3	transmembrane protein 87A	Vesicle Trafficking	endosomal transport	0.407802	0.143492	NS	0.485199	1	NS
ARMH3	M3	armadillo like helical domain containing 3	Others	Others	0.408035	0.42868	NS	0.185271	1	NS
SETX	M3	senataxin	Cell Polarity & Morphogenesis	regulation of neuron projection development	0.408575	0.00045939	Up	-0.191099	1	NS
UBE4B	M3	ubiquitination factor E4B	Protein Post-translational Modification	proteasome-mediated ubiquitin-dependent protein catabolic process	0.410036	0.0523363	NS	0.104482	1	NS
MYLIP	M3	myosin regulatory light chain interacting protein	Cell Polarity & Morphogenesis	regulation of neuron projection development	0.410243	1	NS	0.146494	1	NS
NCOR1	M3	nuclear receptor corepressor 1	Others	Others	0.411702	0.0091752	Up	-0.115811	1	NS
THSD4	M3	thrombospondin type 1 domain containing 4	Others	Others	0.412918	1	NS	-0.151874	1	NS
USP34	M3	ubiquitin specific peptidase 34	Others	Others	0.413317	0.00207517	Up	0.422984	0.470339	NS
PTPN13	M3	protein tyrosine phosphatase non-receptor type 13	Others	Others	0.414401	1	NS	0.302235	1	NS
PSEN1	M3	presenilin 1	Protein Post-translational Modification; Cell Polarity & Morphogenesis	proteasome-mediated ubiquitin-dependent protein catabolic process; regulation of neuron projection development	0.41533	1	NS	0.0330008	1	NS
ZNF638	M3	zinc finger protein 638	Others	Others	0.415766	0.18153	NS	-0.141054	1	NS
CAMSAP2	M3	calmodulin regulated spectrin associated protein family member 2	Cell Polarity & Morphogenesis	regulation of neuron projection development	0.416961	1	NS	-0.218805	1	NS
NUP214	M3	nucleoporin 214	Others	Others	0.419085	0.000131204	Up	0.0271442	1	NS
NPIPB12	M3	nuclear pore complex interacting protein family member B12	Others	Others	0.419171	1.39919e-08	Up	-0.189982	1	NS
ZC3H11A	M3	zinc finger CCCH-type containing 11A	Others	Others	0.420054	1	NS	-0.105245	1	NS
RPS6KB1	M3	ribosomal protein S6 kinase B1	Protein Post-translational Modification	peptidyl-serine phosphorylation; peptidyl-serine modification	0.420338	1	NS	0.0181915	1	NS
COL4A3BP	M3		Others	Others	0.420867	1	NS	-0.137544	1	NS
ARRB1	M3	arrestin beta 1	Vesicle Trafficking; Protein Post-translational Modification	regulation of small GTPase mediated signal transduction; proteasome-mediated ubiquitin-dependent protein catabolic process	0.421284	1	NS	-0.277562	1	NS
EVI5	M3	ecotropic viral integration site 5	Vesicle Trafficking	endosomal transport	0.422216	0.00353508	Up	-0.223932	1	NS
PDS5A	M3	PDS5 cohesin associated factor A	Others	Others	0.423443	0.00849826	Up	0.0842446	1	NS
TACC2	M3	transforming acidic coiled-coil containing protein 2	Others	Others	0.424594	1	NS	0.77344	3.66383e-10	Up
SESTD1	M3	SEC14 and spectrin domain containing 1	Others	Others	0.425323	1	NS	-0.110845	1	NS
ACBD6	M3	acyl-CoA binding domain containing 6	Others	Others	0.426925	1	NS	-0.087635	1	NS
TXNDC11	M3	thioredoxin domain containing 11	Others	Others	0.427858	1	NS	0.122218	1	NS
LUC7L3	M3	LUC7 like 3 pre-mRNA splicing factor	Others	Others	0.428396	0.000250386	Up	-0.143966	1	NS
SPIDR	M3	scaffold protein involved in DNA repair	Others	Others	0.429423	1	NS	0.341278	1	NS
TCF20	M3	transcription factor 20	Others	Others	0.429563	9.94568e-06	Up	-0.0458744	1	NS
FAM222B	M3	family with sequence similarity 222 member B	Others	Others	0.430256	0.576254	NS	-0.171518	1	NS
NUMA1	M3	nuclear mitotic apparatus protein 1	Cell Polarity & Morphogenesis	establishment of cell polarity; establishment or maintenance of cell polarity	0.430972	9.53609e-12	Up	-0.35733	1	NS
FMNL2	M3	formin like 2	Cell Polarity & Morphogenesis	regulation of cell morphogenesis	0.431755	1	NS	-0.591735	0.27896	NS
CLINT1	M3	clathrin interactor 1	Others	Others	0.432193	0.0275267	Up	-0.101601	1	NS
IP6K1	M3	inositol hexakisphosphate kinase 1	Others	Others	0.432785	0.00351966	Up	-0.148668	1	NS
ATP11B	M3	ATPase phospholipid transporting 11B (putative)	Others	Others	0.432827	0.038829	Up	-0.200633	1	NS
SIMC1	M3	SUMO interacting motifs containing 1	Others	Others	0.433208	1	NS	-0.259538	1	NS
MLLT10	M3	MLLT10 histone lysine methyltransferase DOT1L cofactor	Others	Others	0.433555	5.72733e-05	Up	0.101108	1	NS
SCFD1	M3	sec1 family domain containing 1	Vesicle Trafficking	post-Golgi vesicle-mediated transport	0.433561	0.0137633	Up	-0.192549	1	NS
RABGAP1L	M3	RAB GTPase activating protein 1 like	Others	Others	0.435412	0.00712345	Up	0.246434	1	NS
MCTP2	M3	multiple C2 and transmembrane domain containing 2	Others	Others	0.436118	0.268283	NS	0.17597	1	NS
ENSG00000224063	M3		Others	Others	0.436497	0.726957	NS	-0.0149072	1	NS
GSK3B	M3	glycogen synthase kinase 3 beta	Protein Post-translational Modification; Cell Polarity & Morphogenesis	peptidyl-serine phosphorylation; peptidyl-serine modification; establishment of cell polarity; establishment or maintenance of cell polarity; proteasome-mediated ubiquitin-dependent protein catabolic process; regulation of neuron projection development	0.436777	1	NS	0.100094	1	NS
NUFIP2	M3	nuclear FMR1 interacting protein 2	Others	Others	0.437861	0.0111265	Up	0.071693	1	NS
KDM2A	M3	lysine demethylase 2A	Others	Others	0.438372	0.0794	NS	-0.0312519	1	NS
WDR20	M3	WD repeat domain 20	Others	Others	0.438551	4.37977e-08	Up	-0.263444	1	NS
LARGE1	M3	LARGE xylosyl- and glucuronyltransferase 1	Others	Others	0.438645	1	NS	0.15721	1	NS
ZNF644	M3	zinc finger protein 644	Others	Others	0.438659	0.164761	NS	-0.151147	1	NS
HNRNPH1	M3	heterogeneous nuclear ribonucleoprotein H1	Others	Others	0.439409	0.0388567	Up	-0.44219	1	NS
WWC2	M3	WW and C2 domain containing 2	Others	Others	0.439437	8.25831e-05	Up	0.462966	1	NS
FARP1	M3	FERM, ARH/RhoGEF and pleckstrin domain protein 1	Others	Others	0.439638	1	NS	0.00352022	1	NS
EP300	M3	E1A binding protein p300	Cell Polarity & Morphogenesis	regulation of neuron projection development	0.441772	0.000206936	Up	-0.103958	1	NS
GPRC5A	M3	G protein-coupled receptor class C group 5 member A	Others	Others	0.443669	1	NS	1.01094	6.6188e-09	Up
DTNB	M3	dystrobrevin beta	Others	Others	0.444375	0.234779	NS	0.0935956	1	NS
DOCK1	M3	dedicator of cytokinesis 1	Others	Others	0.447448	0.0686792	NS	0.0372136	1	NS
PDE8A	M3	phosphodiesterase 8A	Others	Others	0.447476	0.000300934	Up	-0.161889	1	NS
KDM6A	M3	lysine demethylase 6A	Others	Others	0.44822	1	NS	-0.170442	1	NS
UBE3C	M3	ubiquitin protein ligase E3C	Others	Others	0.448529	0.00175367	Up	-0.0905316	1	NS
RNF111	M3	ring finger protein 111	Others	Others	0.448863	0.00470903	Up	-0.183927	1	NS
RERE	M3	arginine-glutamic acid dipeptide repeats	Others	Others	0.449121	0.000296228	Up	0.324084	1	NS
DNM2	M3	dynamin 2	Vesicle Trafficking	post-Golgi vesicle-mediated transport	0.449144	0.0819144	NS	1.0635	2.27694e-12	Up
NSD2	M3	nuclear receptor binding SET domain protein 2	Others	Others	0.449904	0.000200395	Up	-0.13136	1	NS
ZNF710	M3	zinc finger protein 710	Others	Others	0.449926	1	NS	0.204064	1	NS
UBR5	M3	ubiquitin protein ligase E3 component n-recognin 5	Others	Others	0.450732	1	NS	0.0180744	1	NS
CBFA2T2	M3	CBFA2/RUNX1 partner transcriptional co-repressor 2	Cell Polarity & Morphogenesis	regulation of neuron projection development	0.450826	0.00478418	Up	-0.0118452	1	NS
DPYD	M3	dihydropyrimidine dehydrogenase	Others	Others	0.451065	0.42645	NS	0.0752037	1	NS
C11orf49	M3		Others	Others	0.45201	0.00608073	Up	0.116464	1	NS
FNBP4	M3	formin binding protein 4	Others	Others	0.452802	0.00432398	Up	-0.238224	1	NS
PDXDC1	M3	pyridoxal dependent decarboxylase domain containing 1	Others	Others	0.454852	9.61368e-05	Up	-0.165424	1	NS
GLG1	M3	golgi glycoprotein 1	Others	Others	0.457382	0.0393722	Up	-0.0174912	1	NS
VTI1A	M3	vesicle transport through interaction with t-SNAREs 1A	Vesicle Trafficking	endosomal transport; post-Golgi vesicle-mediated transport	0.458138	0.000851707	Up	0.155866	1	NS
FKBP5	M3	FKBP prolyl isomerase 5	Others	Others	0.458214	0.0117864	Up	0.0536638	1	NS
RALGAPA2	M3	Ral GTPase activating protein catalytic subunit alpha 2	Vesicle Trafficking	regulation of small GTPase mediated signal transduction	0.458755	0.223844	NS	0.256186	1	NS
SMG6	M3	SMG6 nonsense mediated mRNA decay factor	Others	Others	0.459023	1	NS	0.346647	1	NS
NUMB	M3	NUMB endocytic adaptor protein	Others	Others	0.459316	0.0278108	Up	-0.258241	1	NS
MGRN1	M3	mahogunin ring finger 1	Others	Others	0.460097	4.60798e-06	Up	-0.205878	1	NS
STAG3L3	M3	STAG3 cohesin complex component like 3 (pseudogene)	Others	Others	0.462129	6.21402e-09	Up	-0.232978	1	NS
FBXO11	M3	F-box protein 11	Others	Others	0.46242	0.0219554	Up	0.0890918	1	NS
HOOK2	M3	hook microtubule tethering protein 2	Vesicle Trafficking	endosomal transport	0.462665	1	NS	0.561868	1	NS
SRSF4	M3	serine and arginine rich splicing factor 4	Others	Others	0.462734	0.00873369	Up	0.0508163	1	NS
GPR75-ASB3	M3	GPR75-ASB3 readthrough	Others	Others	0.464715	0.000541258	Up	-0.518018	0.0147587	Down
LINC-PINT	M3	long intergenic non-protein coding RNA, p53 induced transcript	Others	Others	0.465788	1	NS	0.448538	0.266627	NS
RAB1A	M3	RAB1A, member RAS oncogene family	Others	Others	0.467187	1.1292e-06	Up	-0.182176	1	NS
HELZ	M3	helicase with zinc finger	Others	Others	0.4684	1	NS	-0.334845	1	NS
R3HDM2	M3	R3H domain containing 2	Others	Others	0.470667	0.0794881	NS	0.0225432	1	NS
ATXN2	M3	ataxin 2	Others	Others	0.471731	7.11748e-07	Up	-0.141015	1	NS
TYW1B	M3	tRNA-yW synthesizing protein 1 homolog B	Others	Others	0.475232	0.0847539	NS	0.0179937	1	NS
ANKS1A	M3	ankyrin repeat and sterile alpha motif domain containing 1A	Others	Others	0.478028	3.67739e-06	Up	-0.0498443	1	NS
RAPGEF2	M3	Rap guanine nucleotide exchange factor 2	Cell Polarity & Morphogenesis	regulation of neuron projection development	0.480025	3.84133e-05	Up	0.409608	1	NS
SETD5	M3	SET domain containing 5	Others	Others	0.480468	5.21232e-06	Up	-0.320872	1	NS
UGGT2	M3	UDP-glucose glycoprotein glucosyltransferase 2	Others	Others	0.480542	1.93013e-06	Up	-0.0327369	1	NS
TAOK1	M3	TAO kinase 1	Others	Others	0.481162	0.0142876	Up	-0.128158	1	NS
SEC31A	M3	SEC31 homolog A, COPII coat complex component	Others	Others	0.481251	0.370303	NS	-0.31517	1	NS
NUTM2B-AS1	M3	NUTM2B antisense RNA 1	Others	Others	0.482738	0.00534011	Up	-0.107339	1	NS
HUWE1	M3	HECT, UBA and WWE domain containing E3 ubiquitin protein ligase 1	Others	Others	0.482984	0.000135459	Up	-0.230024	1	NS
TLK2	M3	tousled like kinase 2	Protein Post-translational Modification	peptidyl-serine phosphorylation; peptidyl-serine modification; proteasome-mediated ubiquitin-dependent protein catabolic process	0.484136	8.97424e-06	Up	-0.20851	1	NS
ITPKC	M3	inositol-trisphosphate 3-kinase C	Others	Others	0.485609	1	NS	0.907557	0.00752892	Up
OPHN1	M3	oligophrenin 1	Cell Polarity & Morphogenesis; Vesicle Trafficking	establishment of cell polarity; establishment or maintenance of cell polarity; regulation of small GTPase mediated signal transduction	0.485771	0.000548569	Up	-0.359476	1	NS
SUZ12P1	M3	SUZ12 pseudogene 1	Others	Others	0.486301	3.19424e-06	Up	-0.119076	1	NS
TANC1	M3	tetratricopeptide repeat, ankyrin repeat and coiled-coil containing 1	Others	Others	0.487249	0.0138493	Up	-0.269114	1	NS
XPR1	M3	xenotropic and polytropic retrovirus receptor 1	Others	Others	0.487766	0.0893959	NS	-0.115157	1	NS
MED13	M3	mediator complex subunit 13	Others	Others	0.488033	0.000813834	Up	-0.205033	1	NS
MPP5	M3		Others	Others	0.489546	0.000807632	Up	-0.241703	1	NS
SMCHD1	M3	structural maintenance of chromosomes flexible hinge domain containing 1	Others	Others	0.489924	0.0811775	NS	-0.216246	1	NS
ARIH2	M3	ariadne RBR E3 ubiquitin protein ligase 2	Others	Others	0.490841	2.34387e-06	Up	-0.19597	1	NS
RNU2-63P	M3	RNA, U2 small nuclear 63, pseudogene	Others	Others	0.49088	5.26038e-05	Up	0.677597	0.121953	NS
ARMC8	M3	armadillo repeat containing 8	Protein Post-translational Modification	proteasome-mediated ubiquitin-dependent protein catabolic process	0.492828	0.435581	NS	-0.249256	1	NS
ENSG00000280828	M3		Others	Others	0.492932	0.00858975	Up	-0.275543	1	NS
NF1	M3	neurofibromin 1	Vesicle Trafficking	regulation of small GTPase mediated signal transduction	0.493653	0.00855661	Up	-0.0121411	1	NS
PUM1	M3	pumilio RNA binding family member 1	Others	Others	0.493866	7.28063e-06	Up	-0.249189	1	NS
PRKCI	M3	protein kinase C iota	Protein Post-translational Modification; Cell Polarity & Morphogenesis	peptidyl-serine phosphorylation; peptidyl-serine modification; establishment of cell polarity; establishment or maintenance of cell polarity; regulation of neuron projection development	0.496613	2.7573e-07	Up	-0.156114	1	NS
ITCH	M3	itchy E3 ubiquitin protein ligase	Protein Post-translational Modification	proteasome-mediated ubiquitin-dependent protein catabolic process	0.500392	0.000376776	Up	-0.248127	1	NS
NBPF14	M3	NBPF member 14	Others	Others	0.50137	2.2069e-05	Up	-0.274544	1	NS
NME7	M3	NME/NM23 family member 7	Others	Others	0.502077	1	NS	-0.155995	1	NS
BIRC6	M3	baculoviral IAP repeat containing 6	Others	Others	0.502805	0.000108768	Up	0.13695	1	NS
MED13L	M3	mediator complex subunit 13L	Others	Others	0.50554	1.16576e-05	Up	0.193323	1	NS
AFF4	M3	ALF transcription elongation factor 4	Others	Others	0.509397	0.00101715	Up	-0.0759556	1	NS
NUTM2A-AS1	M3	NUTM2A antisense RNA 1	Others	Others	0.511456	8.57402e-05	Up	-0.242799	1	NS
RAB3GAP1	M3	RAB3 GTPase activating protein catalytic subunit 1	Others	Others	0.51264	5.20143e-05	Up	-0.243751	1	NS
MAST4	M3	microtubule associated serine/threonine kinase family member 4	Protein Post-translational Modification	peptidyl-serine phosphorylation; peptidyl-serine modification	0.515963	0.135882	NS	0.201621	1	NS
OSBPL9	M3	oxysterol binding protein like 9	Others	Others	0.516385	0.000165776	Up	-0.297702	1	NS
ENSG00000196696	M3		Others	Others	0.516727	1.46077e-06	Up	-0.195495	1	NS
PARD3	M3	par-3 family cell polarity regulator	Cell Polarity & Morphogenesis	establishment of cell polarity; establishment or maintenance of cell polarity	0.516839	6.60948e-08	Up	-0.0970407	1	NS
COP1	M3	COP1 E3 ubiquitin ligase	Protein Post-translational Modification	proteasome-mediated ubiquitin-dependent protein catabolic process	0.517329	0.000205122	Up	0.0650938	1	NS
TMCC1	M3	transmembrane and coiled-coil domain family 1	Vesicle Trafficking	endosomal transport	0.519816	7.97821e-07	Up	0.0549045	1	NS
NR6A1	M3	nuclear receptor subfamily 6 group A member 1	Others	Others	0.519844	0.00747558	Up	0.00354549	1	NS
AKAP13	M3	A-kinase anchoring protein 13	Vesicle Trafficking	regulation of small GTPase mediated signal transduction	0.519989	4.33571e-09	Up	0.331787	1	NS
NPIPB3	M3	nuclear pore complex interacting protein family member B3	Others	Others	0.520484	3.78306e-05	Up	-0.0232514	1	NS
RNF24	M3	ring finger protein 24	Others	Others	0.521977	0.000437256	Up	-0.162927	1	NS
UAP1	M3	UDP-N-acetylglucosamine pyrophosphorylase 1	Others	Others	0.52375	0.00148941	Up	0.0823434	1	NS
CDC42BPA	M3	CDC42 binding protein kinase alpha	Others	Others	0.524256	9.33317e-08	Up	0.00524132	1	NS
MARK3	M3	microtubule affinity regulating kinase 3	Protein Post-translational Modification	peptidyl-serine phosphorylation; peptidyl-serine modification	0.524397	1.52337e-07	Up	0.262807	1	NS
TTC28	M3	tetratricopeptide repeat domain 28	Others	Others	0.526279	1	NS	-0.0201837	1	NS
SCMH1	M3	Scm polycomb group protein homolog 1	Others	Others	0.527954	9.99091e-05	Up	-0.150032	1	NS
PAM	M3	peptidylglycine alpha-amidating monooxygenase	Others	Others	0.532576	5.84662e-05	Up	-0.309348	1	NS
PICALM	M3	phosphatidylinositol binding clathrin assembly protein	Vesicle Trafficking	endosomal transport	0.53287	0.000619131	Up	-0.375636	1	NS
SIPA1L1	M3	signal induced proliferation associated 1 like 1	Vesicle Trafficking; Cell Polarity & Morphogenesis	regulation of small GTPase mediated signal transduction; regulation of neuron projection development	0.532908	1	NS	0.173135	1	NS
RB1CC1	M3	RB1 inducible coiled-coil 1	Others	Others	0.534415	0.00494766	Up	-0.392102	1	NS
FCHO2	M3	FCH and mu domain containing endocytic adaptor 2	Others	Others	0.535255	0.000590547	Up	-0.0101757	1	NS
CLASP1	M3	cytoplasmic linker associated protein 1	Cell Polarity & Morphogenesis	establishment of cell polarity; establishment or maintenance of cell polarity	0.536095	0.00119076	Up	0.633775	0.00292821	Up
ASXL1	M3	ASXL transcriptional regulator 1	Others	Others	0.537983	0.00434491	Up	-0.136087	1	NS
MAD1L1	M3	mitotic arrest deficient 1 like 1	Others	Others	0.539058	1.06883e-05	Up	-0.276655	1	NS
ZCCHC7	M3	zinc finger CCHC-type containing 7	Others	Others	0.541539	0.000574131	Up	-0.0927007	1	NS
PTPRJ	M3	protein tyrosine phosphatase receptor type J	Others	Others	0.54156	0.00196051	Up	-0.321707	1	NS
FOXK2	M3	forkhead box K2	Others	Others	0.541597	0.000175715	Up	-0.360205	1	NS
RAB26	M3	RAB26, member RAS oncogene family	Vesicle Trafficking	post-Golgi vesicle-mediated transport	0.54196	2.33579e-08	Up	0.128645	1	NS
NFATC3	M3	nuclear factor of activated T cells 3	Others	Others	0.542236	0.000179645	Up	0.156255	1	NS
ACACA	M3	acetyl-CoA carboxylase alpha	Others	Others	0.542697	6.48091e-07	Up	0.234892	1	NS
KMT2E	M3	lysine methyltransferase 2E (inactive)	Others	Others	0.54315	1.08813e-05	Up	-0.187095	1	NS
SMG1	M3	SMG1 nonsense mediated mRNA decay associated PI3K related kinase	Protein Post-translational Modification	peptidyl-serine phosphorylation; peptidyl-serine modification	0.544654	1.43727e-06	Up	-0.194598	1	NS
NPIPB5	M3	nuclear pore complex interacting protein family member B5	Others	Others	0.545429	0.00021649	Up	-0.255677	1	NS
NR2C2	M3	nuclear receptor subfamily 2 group C member 2	Others	Others	0.546302	5.37138e-13	Up	-0.250229	1	NS
MAPK1	M3	mitogen-activated protein kinase 1	Protein Post-translational Modification; Vesicle Trafficking	peptidyl-serine phosphorylation; peptidyl-serine modification; endosomal transport	0.54733	0.00105322	Up	-0.235477	1	NS
DYM	M3	dymeclin	Others	Others	0.548491	3.51548e-07	Up	-0.130074	1	NS
PRRC2B	M3	proline rich coiled-coil 2B	Others	Others	0.548755	0.0056012	Up	-0.182733	1	NS
ACOXL	M3	acyl-CoA oxidase like	Others	Others	0.551922	8.83624e-06	Up	-0.138231	1	NS
NPIPB4	M3	nuclear pore complex interacting protein family member B4	Others	Others	0.552024	3.16111e-09	Up	-0.0793321	1	NS
RBM39	M3	RNA binding motif protein 39	Others	Others	0.552347	1.72374e-08	Up	-0.243713	1	NS
MALAT1	M3	metastasis associated lung adenocarcinoma transcript 1	Others	Others	0.553074	8.07655e-17	Up	-0.466766	0.00106133	Down
TRA2A	M3	transformer 2 alpha homolog	Others	Others	0.554172	1.86435e-06	Up	-0.1972	1	NS
MT-TC	M3		Others	Others	0.555618	3.44156e-11	Up	-0.205492	1	NS
CUX1	M3	cut like homeobox 1	Cell Polarity & Morphogenesis	regulation of cell morphogenesis; regulation of neuron projection development	0.556024	5.69482e-06	Up	0.0903505	1	NS
PPP1R13B	M3	protein phosphatase 1 regulatory subunit 13B	Others	Others	0.556874	4.25713e-05	Up	-0.282918	1	NS
PRKCA	M3	protein kinase C alpha	Protein Post-translational Modification	peptidyl-serine phosphorylation; peptidyl-serine modification	0.558651	0.568223	NS	-0.0980147	1	NS
TCF12	M3	transcription factor 12	Others	Others	0.562885	9.33253e-08	Up	0.044258	1	NS
CHKA	M3	choline kinase alpha	Others	Others	0.566157	0.00140686	Up	-0.313065	1	NS
DIP2B	M3	disco interacting protein 2 homolog B	Cell Polarity & Morphogenesis	regulation of neuron projection development	0.567129	0.000173605	Up	-0.102557	1	NS
FDPS	M3	farnesyl diphosphate synthase	Others	Others	0.569628	2.45838e-07	Up	-0.355487	1	NS
EIF4G3	M3	eukaryotic translation initiation factor 4 gamma 3	Others	Others	0.577075	1.92532e-05	Up	-0.11702	1	NS
RAPGEF5	M3	Rap guanine nucleotide exchange factor 5	Others	Others	0.577269	1	NS	0.0811771	1	NS
GALNT10	M3	polypeptide N-acetylgalactosaminyltransferase 10	Others	Others	0.579607	0.00609453	Up	-0.392345	1	NS
TMEM41B	M3	transmembrane protein 41B	Others	Others	0.586674	2.71034e-06	Up	-0.259064	1	NS
MAGI1	M3	membrane associated guanylate kinase, WW and PDZ domain containing 1	Others	Others	0.588268	7.89171e-10	Up	-0.0171083	1	NS
GPC5	M3	glypican 5	Others	Others	0.591632	0.0277013	Up	-0.818683	1	NS
OGA	M3	O-GlcNAcase	Others	Others	0.592042	6.36638e-05	Up	-0.248868	1	NS
NUP153	M3	nucleoporin 153	Others	Others	0.59217	0.00137	Up	-0.0024299	1	NS
SPAG9	M3	sperm associated antigen 9	Vesicle Trafficking; Cell Polarity & Morphogenesis	endosomal transport; regulation of cell morphogenesis	0.593618	4.09459e-08	Up	-0.168997	1	NS
FOXJ3	M3	forkhead box J3	Others	Others	0.5937	3.38244e-07	Up	-0.372985	1	NS
AP1G1	M3	adaptor related protein complex 1 subunit gamma 1	Vesicle Trafficking	endosomal transport; post-Golgi vesicle-mediated transport	0.594401	1.93441e-07	Up	-0.296025	1	NS
WSB1	M3	WD repeat and SOCS box containing 1	Others	Others	0.598082	2.43401e-08	Up	-0.0141204	1	NS
MYO1D	M3	myosin ID	Vesicle Trafficking	endosomal transport	0.598179	1.65081e-06	Up	-0.429912	1	NS
FOXO3	M3	forkhead box O3	Others	Others	0.604998	0.00206407	Up	-0.215471	1	NS
ARMH1	M3	armadillo like helical domain containing 1	Others	Others	0.605441	0.0112484	Up	1.67429	2.36818e-08	Up
DARS2	M3	aspartyl-tRNA synthetase 2, mitochondrial	Others	Others	0.607363	0.526276	NS	-0.14172	1	NS
WAC	M3	WW domain containing adaptor with coiled-coil	Protein Post-translational Modification	proteasome-mediated ubiquitin-dependent protein catabolic process	0.609258	1.07546e-06	Up	-0.201864	1	NS
SMG1P1	M3	SMG1 pseudogene 1	Others	Others	0.610281	6.35635e-05	Up	-0.344179	1	NS
SH3KBP1	M3	SH3 domain containing kinase binding protein 1	Cell Polarity & Morphogenesis	regulation of cell morphogenesis	0.611122	3.59977e-05	Up	-0.526012	1	NS
ENSG00000273398	M3		Others	Others	0.613667	7.61501e-06	Up	-0.287683	1	NS
SOS1	M3	SOS Ras/Rac guanine nucleotide exchange factor 1	Vesicle Trafficking	regulation of small GTPase mediated signal transduction	0.613671	9.24548e-11	Up	-0.164554	1	NS
GOLGA4	M3	golgin A4	Cell Polarity & Morphogenesis; Vesicle Trafficking	regulation of neuron projection development; post-Golgi vesicle-mediated transport	0.616001	2.71505e-12	Up	-0.353475	1	NS
RBM6	M3	RNA binding motif protein 6	Others	Others	0.617667	7.90118e-14	Up	0.111719	1	NS
ADGRV1	M3	adhesion G protein-coupled receptor V1	Others	Others	0.623154	0.000917444	Up	-0.300982	1	NS
PTK2	M3	protein tyrosine kinase 2	Cell Polarity & Morphogenesis	establishment of cell polarity; establishment or maintenance of cell polarity; regulation of cell morphogenesis	0.623417	1.63103e-15	Up	-0.234073	1	NS
NUP58	M3	nucleoporin 58	Others	Others	0.625179	6.948e-07	Up	-0.0554996	1	NS
LPP	M3	LIM domain containing preferred translocation partner in lipoma	Others	Others	0.630668	2.53228e-17	Up	-0.203424	1	NS
STARD13	M3	StAR related lipid transfer domain containing 13	Vesicle Trafficking	regulation of small GTPase mediated signal transduction	0.632439	0.00493618	Up	-0.237945	1	NS
UBE2E2	M3	ubiquitin conjugating enzyme E2 E2	Others	Others	0.63266	4.34488e-05	Up	-0.432751	1	NS
AGO3	M3	argonaute RISC catalytic component 3	Others	Others	0.636226	2.02741e-07	Up	-0.119973	1	NS
SRPK2	M3	SRSF protein kinase 2	Protein Post-translational Modification	peptidyl-serine phosphorylation; peptidyl-serine modification	0.636425	2.32092e-13	Up	-0.219915	1	NS
EXOC6B	M3	exocyst complex component 6B	Vesicle Trafficking	post-Golgi vesicle-mediated transport	0.636837	0.000214951	Up	-0.107131	1	NS
SUPT3H	M3	SPT3 homolog, SAGA and STAGA complex component	Others	Others	0.637742	0.000600335	Up	-0.348466	1	NS
PRKG1	M3	protein kinase cGMP-dependent 1	Others	Others	0.653006	1.62379e-12	Up	-0.00443159	1	NS
COG5	M3	component of oligomeric golgi complex 5	Others	Others	0.653464	6.84458e-10	Up	-0.132477	1	NS
GLS	M3	glutaminase	Others	Others	0.654852	8.65479e-12	Up	-0.610003	0.059	NS
GATAD2B	M3	GATA zinc finger domain containing 2B	Others	Others	0.655425	3.00325e-06	Up	-0.0624832	1	NS
MTCO1P40	M3	MT-CO1 pseudogene 40	Others	Others	0.656569	4.33113e-10	Up	-0.452586	1	NS
USP24	M3	ubiquitin specific peptidase 24	Others	Others	0.657742	6.27613e-07	Up	-0.31024	1	NS
JMJD1C	M3	jumonji domain containing 1C	Others	Others	0.663685	3.32228e-08	Up	-0.349972	1	NS
PARD3B	M3	par-3 family cell polarity regulator beta	Cell Polarity & Morphogenesis	establishment of cell polarity; establishment or maintenance of cell polarity	0.665962	2.50611e-08	Up	-0.135077	1	NS
ENSG00000205485	M3		Others	Others	0.667833	3.02405e-05	Up	-0.471727	1	NS
FBXW7	M3	F-box and WD repeat domain containing 7	Protein Post-translational Modification	proteasome-mediated ubiquitin-dependent protein catabolic process	0.668216	8.20262e-11	Up	-0.257908	1	NS
YAP1	M3	Yes1 associated transcriptional regulator	Others	Others	0.669344	1.11759e-10	Up	-0.094	1	NS
GCNT2	M3	glucosaminyl (N-acetyl) transferase 2 (I blood group)	Others	Others	0.674345	6.49002e-07	Up	0.0902764	1	NS
ELL2	M3	elongation factor for RNA polymerase II 2	Others	Others	0.681381	6.31695e-05	Up	-0.193361	1	NS
RPS6KA2	M3	ribosomal protein S6 kinase A2	Protein Post-translational Modification	peptidyl-serine phosphorylation; peptidyl-serine modification	0.681707	2.09968e-08	Up	-0.0719047	1	NS
ARIH1	M3	ariadne RBR E3 ubiquitin protein ligase 1	Others	Others	0.684849	4.44218e-06	Up	0.131744	1	NS
ERCC1	M3	ERCC excision repair 1, endonuclease non-catalytic subunit	Others	Others	0.691812	1	NS	0.369406	1	NS
NEBL	M3	nebulette	Others	Others	0.692948	4.49188e-10	Up	0.1366	1	NS
GYS1	M3	glycogen synthase 1	Others	Others	0.696278	0.00736077	Up	0.570114	1	NS
SLC25A13	M3	solute carrier family 25 member 13	Others	Others	0.700619	5.76679e-19	Up	-0.474644	0.0406629	Down
CTNNA1	M3	catenin alpha 1	Cell Polarity & Morphogenesis	establishment or maintenance of cell polarity	0.702679	3.58333e-13	Up	-0.0165108	1	NS
PATJ	M3	PATJ crumbs cell polarity complex component	Cell Polarity & Morphogenesis	establishment of cell polarity; establishment or maintenance of cell polarity	0.711364	4.77667e-14	Up	0.0797693	1	NS
MT-TA	M3		Others	Others	0.711838	1.15357e-14	Up	-0.274142	1	NS
CARMIL1	M3	capping protein regulator and myosin 1 linker 1	Others	Others	0.713816	7.4559e-12	Up	-0.158911	1	NS
MTND2P28	M3	MT-ND2 pseudogene 28	Others	Others	0.714771	9.48147e-16	Up	-0.114701	1	NS
TMEM164	M3	transmembrane protein 164	Others	Others	0.725026	0.145593	NS	0.000463446	1	NS
UBAP1	M3	ubiquitin associated protein 1	Vesicle Trafficking	endosomal transport	0.727474	6.62188e-15	Up	-0.256281	1	NS
TRIO	M3	trio Rho guanine nucleotide exchange factor	Vesicle Trafficking	regulation of small GTPase mediated signal transduction	0.730777	1.91524e-09	Up	-0.66465	0.264487	NS
MT-CYB	M3		Others	Others	0.738523	1.03615e-09	Up	-0.218957	1	NS
ANKRD17	M3	ankyrin repeat domain 17	Others	Others	0.743564	4.23567e-12	Up	-0.332564	1	NS
MT-ND5	M3		Others	Others	0.745895	2.75053e-12	Up	-0.300009	1	NS
FER	M3	FER tyrosine kinase	Others	Others	0.747642	5.63959e-06	Up	-0.47808	1	NS
DIAPH1	M3	diaphanous related formin 1	Cell Polarity & Morphogenesis	regulation of cell morphogenesis	0.751203	2.29559e-11	Up	-0.404471	1	NS
PTPRM	M3	protein tyrosine phosphatase receptor type M	Others	Others	0.757052	6.64753e-17	Up	-0.194881	1	NS
MT-ATP8	M3		Others	Others	0.76121	1.40031e-17	Up	-0.279823	1	NS
MRTFA	M3	myocardin related transcription factor A	Others	Others	0.768089	4.67743e-12	Up	-0.441079	0.438581	NS
POLG2	M3	DNA polymerase gamma 2, accessory subunit	Others	Others	0.787355	0.00371378	Up	0.30282	1	NS
PARP16	M3	poly(ADP-ribose) polymerase family member 16	Others	Others	0.795875	4.34086e-08	Up	0.822496	0.000162329	Up
ZBTB16	M3	zinc finger and BTB domain containing 16	Others	Others	0.797806	0.0426066	Up	0.36262	1	NS
SREBF2	M3	sterol regulatory element binding transcription factor 2	Others	Others	0.799683	4.48753e-13	Up	-0.580801	1	NS
MT-ND6	M3		Others	Others	0.79977	5.54954e-15	Up	-0.048677	1	NS
ATXN1	M3	ataxin 1	Others	Others	0.801218	4.02413e-07	Up	-0.509863	1	NS
MT-CO2	M3		Others	Others	0.809983	9.32074e-21	Up	-0.11319	1	NS
GTF2IRD1	M3	GTF2I repeat domain containing 1	Others	Others	0.810226	6.57388e-12	Up	-0.540319	0.368604	NS
MT-ND2	M3		Others	Others	0.812518	3.39753e-18	Up	-0.284961	1	NS
SPRED2	M3	sprouty related EVH1 domain containing 2	Others	Others	0.819659	2.14148e-05	Up	-0.445081	1	NS
CYTH1	M3	cytohesin 1	Cell Polarity & Morphogenesis; Vesicle Trafficking	establishment of cell polarity; establishment or maintenance of cell polarity; regulation of small GTPase mediated signal transduction	0.825879	3.79143e-21	Up	-0.313834	1	NS
MTCO2P12	M3	MT-CO2 pseudogene 12	Others	Others	0.827612	5.49382e-09	Up	-0.109186	1	NS
MT-ND1	M3		Others	Others	0.829268	8.94867e-19	Up	-0.281501	1	NS
MAGI2	M3	membrane associated guanylate kinase, WW and PDZ domain containing 2	Cell Polarity & Morphogenesis	regulation of neuron projection development	0.843676	2.24876e-16	Up	-0.369588	1	NS
FGD4	M3	FYVE, RhoGEF and PH domain containing 4	Cell Polarity & Morphogenesis; Vesicle Trafficking	regulation of cell morphogenesis; regulation of small GTPase mediated signal transduction	0.856194	9.2308e-14	Up	-0.0398722	1	NS
RAB7A	M3	RAB7A, member RAS oncogene family	Vesicle Trafficking	endosomal transport	0.861678	2.30133e-23	Up	-0.51067	0.000499665	Down
MT-ND3	M3		Others	Others	0.863792	1.0378e-16	Up	-0.180798	1	NS
ENSG00000253736	M3		Others	Others	0.866771	1	NS	0.629012	0.000361198	Up
MT-ATP6	M3		Others	Others	0.869509	1.94233e-17	Up	-0.516882	0.800109	NS
ENSG00000230021	M3		Others	Others	0.888625	3.00839e-29	Up	-0.289978	1	NS
RCOR1	M3	REST corepressor 1	Others	Others	0.909907	3.64988e-16	Up	-0.33866	1	NS
DOCK5	M3	dedicator of cytokinesis 5	Others	Others	0.914155	1.42723e-09	Up	-0.784827	0.0310905	Down
SND1	M3	staphylococcal nuclease and tudor domain containing 1	Others	Others	0.93826	1.00297e-14	Up	-0.643631	0.0999576	NS
ERC1	M3	ELKS/RAB6-interacting/CAST family member 1	Vesicle Trafficking	endosomal transport	0.950078	1.48219e-19	Up	-0.400002	1	NS
MT-ND4L	M3		Others	Others	0.954275	1.57761e-32	Up	-0.329933	1	NS
MTCO1P12	M3	MT-CO1 pseudogene 12	Others	Others	0.997895	1.16939e-26	Up	-0.346753	1	NS
NEAT1	M3	nuclear paraspeckle assembly transcript 1	Others	Others	1.00084	7.39932e-30	Up	-0.76014	3.42628e-05	Down
MT-CO1	M3		Others	Others	1.07567	7.60852e-33	Up	-0.331299	1	NS
ENSG00000284461	M3		Others	Others	1.08081	4.83257e-13	Up	-0.992332	0.0156092	Down
ADK	M3	adenosine kinase	Others	Others	1.09045	2.58923e-40	Up	-0.475742	1	NS
MTATP8P1	M3	MT-ATP8 pseudogene 1	Others	Others	1.10304	1.00145e-33	Up	-0.367383	1	NS
TEX14	M3	testis expressed 14, intercellular bridge forming factor	Others	Others	1.15393	3.20743e-05	Up	1.00654	2.67582e-07	Up
MT-RNR2	M3		Others	Others	1.17914	5.38033e-31	Up	-0.512152	1	NS
TFCP2L1	M3	transcription factor CP2 like 1	Others	Others	1.18067	2.56676e-21	Up	0.0791241	1	NS
MTATP6P1	M3	MT-ATP6 pseudogene 1	Others	Others	1.22068	4.17975e-35	Up	-0.56204	0.226762	NS
MTND1P23	M3	MT-ND1 pseudogene 23	Others	Others	1.24196	3.39683e-41	Up	-0.388839	1	NS

## Sheet: M4
gene_name	Module	gene_full_name	M4_category	M4_Top_10_GO-BP_terms	M_vs_Y_log2FC	M_vs_Y_padj	Up or Down Regulation	O_vs_M_log2FC	O_vs_M_padj	Up or Down Regulation
ADGRE2	M4	adhesion G protein-coupled receptor E2	Others	Others	-0.154926	1	NS	-0.0467222	1	NS
ENSG00000274213	M4		Others	Others	-0.102615	1	NS	-0.102477	1	NS
AKR1C1	M4	aldo-keto reductase family 1 member C1	Cellular response to external stimuli	response to jasmonic acid; cellular response to jasmonic acid stimulus	-0.094239	1	NS	-0.206777	1	NS
AXL	M4	AXL receptor tyrosine kinase	Cellular response to external stimuli	cellular response to external stimulus; cellular response to extracellular stimulus	-0.0389298	1	NS	0.0264905	1	NS
ZBTB1	M4	zinc finger and BTB domain containing 1	Others	Others	-0.0375683	1	NS	-0.00289126	1	NS
PARVB	M4	parvin beta	Others	Others	-0.0369046	1	NS	0.0353595	1	NS
MT-TV	M4	mitochondrially encoded tRNA-Val (GUN)	Others	Others	-0.0322492	1	NS	-0.157105	1	NS
AKR1C2	M4	aldo-keto reductase family 1 member C2	Cellular response to external stimuli	response to jasmonic acid; cellular response to jasmonic acid stimulus	-0.0312804	1	NS	-0.149172	1	NS
NRIP3	M4	nuclear receptor interacting protein 3	Others	Others	-0.019784	1	NS	0.00614359	1	NS
PXN	M4	paxillin	Others	Others	-0.0169277	1	NS	0.0234844	1	NS
SMIM13	M4	small integral membrane protein 13	Others	Others	-0.0128381	1	NS	0.0473944	1	NS
DUSP5	M4	dual specificity phosphatase 5	Others	Others	-0.0126111	1	NS	-0.0206255	1	NS
FOXN2	M4	forkhead box N2	Others	Others	-0.0114582	1	NS	-0.147359	1	NS
DNAH6	M4	dynein axonemal heavy chain 6	Others	Others	-0.00997701	1	NS	-0.113831	1	NS
TNFAIP6	M4	TNF alpha induced protein 6	Others	Others	-8.08098e-05	1	NS	-0.00913777	1	NS
CLUH	M4	clustered mitochondria homolog	Others	Others	0.00826212	1	NS	0.0147761	1	NS
ETS1	M4	ETS proto-oncogene 1, transcription factor	Others	Others	0.0142112	1	NS	-0.173412	1	NS
FAM126A	M4		Others	Others	0.0304732	1	NS	-0.118595	1	NS
MT-TG	M4	mitochondrially encoded tRNA-Gly (GGN)	Others	Others	0.0409856	0.342891	NS	-0.0554078	1	NS
FAM214B	M4		Others	Others	0.0423162	1	NS	-0.0675987	1	NS
LINC00475	M4	long intergenic non-protein coding RNA 475	Others	Others	0.0453614	1	NS	0.0402542	1	NS
PCDH11X	M4	protocadherin 11 X-linked	Others	Others	0.0476579	1	NS	0.0377426	1	NS
MT-TD	M4	mitochondrially encoded tRNA-Asp (GAU/C)	Others	Others	0.0575419	1	NS	-0.0972975	1	NS
ANGPTL4	M4	angiopoietin like 4	Others	Others	0.0603609	1	NS	-0.112022	1	NS
RNU5F-1	M4	RNA, U5F small nuclear 1	Others	Others	0.0717924	1	NS	0.24869	1	NS
SYNJ2	M4	synaptojanin 2	Others	Others	0.0739622	1	NS	-0.04388	1	NS
PRKY	M4	protein kinase Y-linked (pseudogene)	Others	Others	0.078828	1	NS	-0.0525204	1	NS
CNNM4	M4	cyclin and CBS domain divalent metal cation transport mediator 4	Others	Others	0.0800908	1	NS	-0.0651429	1	NS
MSANTD3	M4	Myb/SANT DNA binding domain containing 3	Others	Others	0.0814118	1	NS	-0.12192	0.817382	NS
LRRC8A	M4	leucine rich repeat containing 8 VRAC subunit A	Others	Others	0.0898827	1	NS	0.120194	1	NS
IPO5	M4	importin 5	Nuclear protein transport/localization	NLS-bearing protein import into nucleus; ribosomal protein import into nucleus	0.0929313	1	NS	-0.0820288	1	NS
EMP1	M4	epithelial membrane protein 1	Others	Others	0.0934333	1	NS	-0.107695	1	NS
FBXO3	M4	F-box protein 3	Others	Others	0.097815	1	NS	-0.204322	1	NS
PDLIM7	M4	PDZ and LIM domain 7	Others	Others	0.0979676	1	NS	-0.123803	1	NS
MAP1S	M4	microtubule associated protein 1S	Others	Others	0.108676	1	NS	-0.164676	1	NS
PML	M4	PML nuclear body scaffold	Nuclear protein transport/localization	maintenance of protein location in nucleus	0.109188	1	NS	-0.0295159	1	NS
PYGL	M4	glycogen phosphorylase L	Others	Others	0.110705	0.461474	NS	-0.083647	1	NS
ATG16L1	M4	autophagy related 16 like 1	Others	Others	0.110722	1	NS	-0.158787	1	NS
KPNA2	M4	karyopherin subunit alpha 2	Nuclear protein transport/localization	NLS-bearing protein import into nucleus	0.111609	1	NS	0.0452704	1	NS
BMS1	M4	BMS1 ribosome biogenesis factor	Others	Others	0.113552	1	NS	-0.0910281	1	NS
ADORA2B	M4	adenosine A2b receptor	Cellular response to external stimuli; Inflammation and membrane/ECM regulation	cellular response to external stimulus; cellular response to extracellular stimulus; chronic inflammatory response	0.113904	1	NS	-0.135299	1	NS
MT-TH	M4	mitochondrially encoded tRNA-His (CAU/C)	Others	Others	0.116144	1	NS	0.032466	1	NS
DDX3Y	M4	DEAD-box helicase 3 Y-linked	Others	Others	0.119879	0.565519	NS	0.00781311	1	NS
SMS	M4	spermine synthase	Others	Others	0.121065	1	NS	-0.479529	0.0163182	Down
KLF3	M4	KLF transcription factor 3	Others	Others	0.12421	1	NS	-0.178417	1	NS
MCUB	M4	mitochondrial calcium uniporter dominant negative subunit beta	Others	Others	0.129294	1	NS	-0.127159	1	NS
SH3GL1	M4	SH3 domain containing GRB2 like 1, endophilin A2	Others	Others	0.129872	1	NS	-0.18938	1	NS
DKC1	M4	dyskerin pseudouridine synthase 1	Others	Others	0.130917	1	NS	-0.262757	1	NS
EIF3B	M4	eukaryotic translation initiation factor 3 subunit B	Others	Others	0.133147	1	NS	-0.191949	1	NS
GLRX3	M4	glutaredoxin 3	Others	Others	0.135959	1	NS	0.0675927	1	NS
RAB35	M4	RAB35, member RAS oncogene family	Others	Others	0.137085	1	NS	-0.130393	1	NS
SIRT7	M4	sirtuin 7	Others	Others	0.139898	1	NS	-0.219457	1	NS
ZC3H3	M4	zinc finger CCCH-type containing 3	Others	Others	0.141802	1	NS	-0.0875917	1	NS
CCNG2	M4	cyclin G2	Others	Others	0.142381	1	NS	-0.225807	1	NS
FAS	M4	Fas cell surface death receptor	Cellular response to external stimuli	cellular response to external stimulus; cellular response to extracellular stimulus	0.144547	1	NS	-0.0613082	1	NS
PIEZO1	M4	piezo type mechanosensitive ion channel component 1 (Er blood group)	Cellular response to external stimuli	cellular response to external stimulus	0.148332	1	NS	-0.201754	1	NS
ZDHHC18	M4	zinc finger DHHC-type palmitoyltransferase 18	Others	Others	0.150909	0.0443703	Up	-0.157156	1	NS
CSNK1G3	M4	casein kinase 1 gamma 3	Others	Others	0.158141	1	NS	-0.206761	1	NS
SLC35F2	M4	solute carrier family 35 member F2	Others	Others	0.158289	1	NS	-0.201334	1	NS
LDLRAD3	M4	low density lipoprotein receptor class A domain containing 3	Others	Others	0.162606	1	NS	-0.164457	1	NS
CYTOR	M4	cytoskeleton regulator RNA	Others	Others	0.163494	0.477801	NS	-0.320688	0.00318471	Down
SNHG1	M4	small nucleolar RNA host gene 1	Others	Others	0.165854	1	NS	-0.207641	1	NS
MED1	M4	mediator complex subunit 1	Cellular response to external stimuli	cellular response to external stimulus; cellular response to extracellular stimulus	0.171267	1	NS	-0.0723972	1	NS
SEMA3C	M4	semaphorin 3C	Others	Others	0.171893	2.91989e-05	Up	-0.198945	1	NS
MT-TL1	M4	mitochondrially encoded tRNA-Leu (UUA/G) 1	Others	Others	0.174134	1	NS	-0.385837	1	NS
NCLN	M4	nicalin	Others	Others	0.187808	1	NS	-0.185796	1	NS
IRAK1	M4	interleukin 1 receptor associated kinase 1	Others	Others	0.189434	1	NS	-0.220211	1	NS
AHNAK	M4	AHNAK nucleoprotein	Inflammation and membrane/ECM regulation	positive regulation of plasma membrane repair	0.189809	1	NS	-0.199225	1	NS
PCDH11Y	M4	protocadherin 11 Y-linked	Others	Others	0.191682	0.978823	NS	-0.113801	1	NS
RND3	M4	Rho family GTPase 3	Others	Others	0.192533	1	NS	-0.195748	1	NS
SERPINB9	M4	serpin family B member 9	Others	Others	0.193653	1	NS	-0.148274	1	NS
METAP1	M4	methionyl aminopeptidase 1	Others	Others	0.194032	1	NS	-0.211766	1	NS
YWHAG	M4	tyrosine 3-monooxygenase/tryptophan 5-monooxygenase activation protein gamma	Cellular response to external stimuli	cellular response to external stimulus; cellular response to extracellular stimulus	0.194849	1	NS	-0.327581	1	NS
PAFAH1B2	M4	platelet activating factor acetylhydrolase 1b catalytic subunit 2	Others	Others	0.197998	1	NS	-0.427224	1	NS
G3BP1	M4	G3BP stress granule assembly factor 1	Others	Others	0.201133	1	NS	-0.0713392	1	NS
EPRS	M4	glutamyl-prolyl-tRNA synthetase 1	Others	Others	0.202503	1	NS	-0.0645362	1	NS
VOPP1	M4	VOPP1 WW domain binding protein	Others	Others	0.203197	0.501432	NS	-0.240216	1	NS
CDV3	M4	CDV3 homolog	Others	Others	0.215016	1	NS	-0.212344	1	NS
NEDD9	M4	neural precursor cell expressed, developmentally down-regulated 9	Others	Others	0.217783	1	NS	-0.11079	1	NS
GOLM1	M4	golgi membrane protein 1	Others	Others	0.22057	0.818651	NS	-0.137957	1	NS
KPNB1	M4	karyopherin subunit beta 1	Nuclear protein transport/localization	NLS-bearing protein import into nucleus; ribosomal protein import into nucleus	0.226851	1	NS	-0.0328058	1	NS
ALDH3A2	M4	aldehyde dehydrogenase 3 family member A2	Others	Others	0.228657	1	NS	-0.373058	1	NS
HDAC7	M4	histone deacetylase 7	Others	Others	0.23042	1	NS	-0.238827	1	NS
SLC35A3	M4	solute carrier family 35 member A3	Others	Others	0.230564	1	NS	-0.196365	1	NS
NSMAF	M4	neutral sphingomyelinase activation associated factor	Others	Others	0.234176	1	NS	-0.168959	1	NS
ELK3	M4	ETS transcription factor ELK3	Others	Others	0.236458	1	NS	-0.365346	0.0185935	Down
RANGAP1	M4	Ran GTPase activating protein 1	Nuclear protein transport/localization	maintenance of protein location in nucleus	0.238278	0.186263	NS	-0.151846	1	NS
TNFAIP3	M4	TNF alpha induced protein 3	Inflammation and membrane/ECM regulation	chronic inflammatory response	0.240772	1	NS	-0.27364	1	NS
PTGR1	M4	prostaglandin reductase 1	Others	Others	0.24328	1	NS	-0.46592	1	NS
MTHFD2	M4	methylenetetrahydrofolate dehydrogenase (NADP+ dependent) 2, methenyltetrahydrofolate cyclohydrolase	Others	Others	0.243561	6.89822e-05	Up	-0.153237	1	NS
PLEKHM1	M4	pleckstrin homology and RUN domain containing M1	Others	Others	0.247105	1	NS	-0.316794	0.187651	NS
THBS1	M4	thrombospondin 1	Inflammation and membrane/ECM regulation	regulation of plasminogen activation; chronic inflammatory response	0.25337	0.0172845	Up	-0.0305769	1	NS
ERO1A	M4	endoplasmic reticulum oxidoreductase 1 alpha	Others	Others	0.270521	1	NS	-0.230413	1	NS
NAA50	M4	N-alpha-acetyltransferase 50, NatE catalytic subunit	Others	Others	0.27108	1	NS	-0.315797	1	NS
SUN1	M4	Sad1 and UNC84 domain containing 1	Nuclear protein transport/localization	maintenance of protein location in nucleus	0.271688	1	NS	-0.419956	0.0799393	NS
UGP2	M4	UDP-glucose pyrophosphorylase 2	Others	Others	0.273977	1	NS	-0.178168	1	NS
ENSG00000255292	M4		Others	Others	0.275148	1	NS	-0.24182	1	NS
DAPK3	M4	death associated protein kinase 3	Others	Others	0.275971	0.0770883	NS	-0.266573	0.122246	NS
MPZL1	M4	myelin protein zero like 1	Others	Others	0.276395	1	NS	-0.12212	1	NS
RAD23B	M4	RAD23 homolog B, nucleotide excision repair protein	Others	Others	0.276961	1	NS	-0.494223	0.00375658	Down
SFPQ	M4	splicing factor proline and glutamine rich	Others	Others	0.279027	1	NS	-0.315435	1	NS
CSKMT	M4	citrate synthase lysine methyltransferase	Others	Others	0.292832	2.37087e-05	Up	-0.205232	1	NS
ACOT9	M4	acyl-CoA thioesterase 9	Others	Others	0.302456	0.000565697	Up	-0.305301	0.108705	NS
RASGRP3	M4	RAS guanyl releasing protein 3	Others	Others	0.309969	1	NS	-0.545077	0.269435	NS
SNHG25	M4	small nucleolar RNA host gene 25	Others	Others	0.319541	1	NS	-0.452749	1	NS
SLC7A5	M4	solute carrier family 7 member 5	Cellular response to external stimuli	cellular response to external stimulus; cellular response to extracellular stimulus	0.321242	0.0292142	Up	-0.306174	1	NS
PLEC	M4	plectin	Cellular response to external stimuli	cellular response to external stimulus; cellular response to extracellular stimulus	0.323664	1	NS	-0.422837	0.092895	NS
MORF4L2	M4	mortality factor 4 like 2	Others	Others	0.337461	1	NS	-0.254693	1	NS
RTN3	M4	reticulon 3	Others	Others	0.348664	1	NS	-0.261768	1	NS
PLAUR	M4	plasminogen activator, urokinase receptor	Inflammation and membrane/ECM regulation	regulation of plasminogen activation	0.349561	1	NS	-0.389708	1	NS
CALU	M4	calumenin	Others	Others	0.37254	1	NS	-0.434755	1	NS
CSNK1E	M4	casein kinase 1 epsilon	Others	Others	0.381157	1	NS	-0.394203	1	NS
WDR43	M4	WD repeat domain 43	Others	Others	0.385274	0.00238819	Up	-0.502623	0.0085132	Down
LUCAT1	M4	lung cancer associated transcript 1	Others	Others	0.443574	1	NS	-0.369236	1	NS
ZDHHC9	M4	zinc finger DHHC-type palmitoyltransferase 9	Others	Others	0.456432	1	NS	-0.330852	1	NS
SEC61A1	M4	SEC61 translocon subunit alpha 1	Others	Others	0.470908	1	NS	-0.464875	1	NS
BIRC3	M4	baculoviral IAP repeat containing 3	Others	Others	0.478262	6.07295e-05	Up	-0.242922	1	NS
CTTN	M4	cortactin	Others	Others	0.4933	0.00866464	Up	-0.490275	0.154436	NS
TTTY14	M4	testis expressed transcript, Y-linked 14	Others	Others	0.500547	4.38003e-15	Up	0.178588	1	NS
FOSL1	M4	FOS like 1, AP-1 transcription factor subunit	Cellular response to external stimuli	cellular response to external stimulus; cellular response to extracellular stimulus	0.500597	0.0215605	Up	-0.741324	4.59718e-05	Down
MIR4435-2HG	M4	MIR4435-2 host gene	Others	Others	0.523826	2.70864e-10	Up	-0.712357	1.36698e-07	Down
RCAN3	M4	RCAN family member 3	Others	Others	0.525678	0.48239	NS	-0.363853	1	NS
ANXA2	M4	annexin A2	Inflammation and membrane/ECM regulation	regulation of plasminogen activation; positive regulation of plasma membrane repair	0.789649	1.01464e-05	Up	-1.20301	7.99965e-12	Down
POLDIP3	M4	DNA polymerase delta interacting protein 3	Others	Others	1.50712	0.0348192	Up	-1.14157	1	NS

## Sheet: M5
gene_name	Module	gene_full_name	M5_GO_category	M5_Top_10_GO-BP_terms	M_vs_Y_log2FC	M_vs_Y_padj	Up or Down Regulation	O_vs_M_log2FC	O_vs_M_padj	Up or Down Regulation
NXN	M5	nucleoredoxin	Others	Others	-0.665843	1.17668e-08	Down	0.194664	1	NS
CNKSR3	M5	CNKSR family member 3	Others	Others	-0.602014	2.22778e-07	Down	-0.125437	1	NS
EML4	M5	EMAP like 4	Others	Others	-0.600754	6.44881e-05	Down	0.293485	1	NS
DUSP16	M5	dual specificity phosphatase 16	MAPK/JNK signaling pathway	regulation of JUN kinase activity; regulation of MAP kinase activity	-0.559257	5.53273e-07	Down	0.475275	1	NS
MFHAS1	M5	multifunctional ROCO family signaling regulator 1	Innate immunity and pathogen recognition	regulation of toll-like receptor 4 signaling pathway; negative regulation of toll-like receptor 2 signaling pathway; regulation of toll-like receptor 2 signaling pathway	-0.528277	8.83525e-06	Down	0.350109	1	NS
RFX2	M5	regulatory factor X2	Others	Others	-0.509018	4.99258e-06	Down	-0.0892073	1	NS
PARD6B	M5	par-6 family cell polarity regulator beta	Others	Others	-0.437487	2.55377e-05	Down	0.616844	1	NS
ITGB6	M5	integrin subunit beta 6	Others	Others	-0.357202	0.0581814	NS	0.524659	0.665779	NS
CPEB2	M5	cytoplasmic polyadenylation element binding protein 2	Cellular oxidative stress and response	cellular response to oxidative stress	-0.31956	0.00660909	Down	0.37803	1	NS
ENSG00000245293	M5		Others	Others	-0.28991	1	NS	0.42638	1	NS
LYN	M5	LYN proto-oncogene, Src family tyrosine kinase	Innate immunity and pathogen recognition; MAPK/JNK signaling pathway	regulation of toll-like receptor 4 signaling pathway; negative regulation of toll-like receptor 2 signaling pathway; response to lipopolysaccharide; response to molecule of bacterial origin; regulation of MAP kinase activity; regulation of toll-like receptor 2 signaling pathway	-0.274609	1	NS	0.0477415	1	NS
MARCH3	M5		Others	Others	-0.26982	1	NS	-0.120088	1	NS
SPIRE1	M5	spire type actin nucleation factor 1	Cellular oxidative stress and response	establishment of meiotic spindle localization	-0.26123	1	NS	-0.0463131	1	NS
ENSG00000283566	M5		Others	Others	-0.149459	0.421882	NS	-0.110255	1	NS
ST5	M5		Others	Others	-0.133501	1	NS	-0.0450149	1	NS
ANKRD28	M5	ankyrin repeat domain 28	Others	Others	-0.124882	1	NS	-0.527509	1	NS
MALT1	M5	MALT1 paracaspase	Innate immunity and pathogen recognition	response to lipopolysaccharide; response to molecule of bacterial origin	-0.114949	1	NS	0.0411816	1	NS
MAP3K5	M5	mitogen-activated protein kinase kinase kinase 5	MAPK/JNK signaling pathway; Cellular oxidative stress and response	regulation of JUN kinase activity; response to reactive oxygen species; regulation of MAP kinase activity; cellular response to oxidative stress	-0.111743	1	NS	0.0980172	1	NS
RASSF8	M5	Ras association domain family member 8	Others	Others	-0.0954157	1	NS	-0.160714	1	NS
NFKB1	M5	nuclear factor kappa B subunit 1	Innate immunity and pathogen recognition	response to lipopolysaccharide; response to molecule of bacterial origin	-0.0947633	0.510533	NS	-0.15586	1	NS
IFNAR2	M5	interferon alpha and beta receptor subunit 2	Others	Others	-0.0922704	1	NS	-0.129782	1	NS
ERN1	M5	endoplasmic reticulum to nucleus signaling 1	MAPK/JNK signaling pathway; Cellular oxidative stress and response	regulation of JUN kinase activity; response to reactive oxygen species; regulation of MAP kinase activity; cellular response to oxidative stress	-0.0754802	1	NS	-0.0843387	1	NS
ARFGEF3	M5	ARFGEF family member 3	Others	Others	-0.0592483	1	NS	0.18307	1	NS
KIAA1217	M5	KIAA1217	Others	Others	-0.0451678	1	NS	0.133567	1	NS
TOP1	M5	DNA topoisomerase I	Others	Others	-0.0411718	1	NS	0.344979	0.112007	NS
RMC1	M5	regulator of MON1-CCZ1	Others	Others	-0.0370617	1	NS	-0.0890714	1	NS
DENND4A	M5	DENN domain containing 4A	Others	Others	-0.0099442	1	NS	0.238305	1	NS
MIR29A	M5	microRNA 29a	Others	Others	-0.00504958	1	NS	0.113903	1	NS
ABHD2	M5	abhydrolase domain containing 2, acylglycerol lipase	Others	Others	-0.000397633	1	NS	-0.396191	1	NS
IGF2BP2	M5	insulin like growth factor 2 mRNA binding protein 2	Others	Others	0.0265252	1	NS	-0.271138	1	NS
SIK3	M5	SIK family kinase 3	Others	Others	0.0417305	1	NS	-0.0680042	1	NS
SGPP2	M5	sphingosine-1-phosphate phosphatase 2	Others	Others	0.0547512	1	NS	0.634506	1	NS
RPS6KA3	M5	ribosomal protein S6 kinase A3	Innate immunity and pathogen recognition	response to lipopolysaccharide; response to molecule of bacterial origin	0.0596358	1	NS	-0.575841	0.253463	NS
ENSG00000284686	M5		Others	Others	0.0634963	1	NS	-0.0779756	1	NS
CMAHP	M5	cytidine monophospho-N-acetylneuraminic acid hydroxylase, pseudogene	Others	Others	0.064399	1	NS	0.58927	1	NS
MIR222HG	M5	miR222/221 cluster host gene	Others	Others	0.12584	1	NS	-0.256491	1	NS
PELI1	M5	pellino E3 ubiquitin protein ligase 1	Innate immunity and pathogen recognition	regulation of toll-like receptor 4 signaling pathway; response to lipopolysaccharide; response to molecule of bacterial origin	0.136486	1	NS	-0.226064	1	NS
HIVEP2	M5	HIVEP zinc finger 2	Others	Others	0.14047	1	NS	0.209498	1	NS
ERI2	M5	ERI1 exoribonuclease family member 2	Others	Others	0.160487	1	NS	-0.243727	1	NS
TNFAIP8	M5	TNF alpha induced protein 8	Others	Others	0.184251	1	NS	-0.500515	1	NS
KIF1B	M5	kinesin family member 1B	Others	Others	0.211927	1	NS	-0.557477	0.544738	NS
ABR	M5	ABR activator of RhoGEF and GTPase	Others	Others	0.22066	1	NS	0.141663	1	NS
CAPN2	M5	calpain 2	Cellular oxidative stress and response; Innate immunity and pathogen recognition	response to reactive oxygen species; response to lipopolysaccharide; response to molecule of bacterial origin	0.226443	1	NS	-0.701041	0.00787037	Down
MET	M5	MET proto-oncogene, receptor tyrosine kinase	Cellular oxidative stress and response	response to reactive oxygen species; cellular response to oxidative stress	0.238154	1	NS	-0.676334	0.00123223	Down
RIPOR3	M5	RIPOR family member 3	Others	Others	0.25707	1	NS	-0.287932	1	NS
SPSB1	M5	splA/ryanodine receptor domain and SOCS box containing 1	Others	Others	0.265266	1	NS	-0.830252	0.0154626	Down
LRRFIP1	M5	LRR binding FLII interacting protein 1	Others	Others	0.269394	1	NS	-0.440571	0.0535273	NS
GAREM1	M5	GRB2 associated regulator of MAPK1 subtype 1	Others	Others	0.287155	1	NS	-0.0460808	1	NS
IL1R1	M5	interleukin 1 receptor type 1	Others	Others	0.288601	1	NS	-0.295863	1	NS
HIF1A	M5	hypoxia inducible factor 1 subunit alpha	Cellular oxidative stress and response	response to reactive oxygen species; cellular response to oxidative stress	0.301569	1	NS	-0.478157	1	NS
AGO2	M5	argonaute RISC catalytic component 2	Others	Others	0.373851	1	NS	-0.28476	1	NS
ARHGAP26	M5	Rho GTPase activating protein 26	Others	Others	0.397526	1	NS	-0.417583	1	NS
CD44	M5	CD44 molecule (IN blood group)	Others	Others	0.452558	0.221862	NS	-0.389285	1	NS
SEPTIN9	M5	septin 9	Others	Others	0.562472	0.53528	NS	-1.0189	9.39774e-08	Down
MICAL2	M5	microtubule associated monooxygenase, calponin and LIM domain containing 2	Others	Others	0.589162	0.0585336	NS	-1.10423	1.48238e-08	Down
MYH9	M5	myosin heavy chain 9	Cellular oxidative stress and response	establishment of meiotic spindle localization	0.629024	0.0100218	Up	-0.826048	0.000170533	Down
