# Supplementary material for: Aging-associated transcriptional programming of mitochondrial respiration in alveolar type II epithelial cells
Source: Front Cell Dev Biol. 2026 Jun 11;14:1740661. doi: 10.3389/fcell.2026.1740661 (PMC13293947; doi:10.3389/fcell.2026.1740661)
Supplement: Supplementary file 1 [file Supplementaryfile1.zip › Supplementary Table 5.xlsx]

## Sheet: OXPHOS
gene_name	Metabolism	gene_full_name	KEGG_description	M_vs_Y_log2FC	M_vs_Y_padj	Up or Down Regulation	O_vs_M_log2FC	O_vs_M_padj	Up or Down Regulation
UQCR10	OXPHOS	ubiquinol-cytochrome c reductase, complex III subunit X	Alzheimer's disease; Cardiac muscle contraction; Huntington's disease; Oxidative phosphorylation; Parkinson's disease	-1.18645	1.73997e-36	Down	0.0769936	1	NS
COX7C	OXPHOS	cytochrome c oxidase subunit 7C	Alzheimer's disease; Cardiac muscle contraction; Huntington's disease; Oxidative phosphorylation; Parkinson's disease	-0.999414	1.37162e-29	Down	0.193965	1	NS
COX4I1	OXPHOS	cytochrome c oxidase subunit 4I1	Alzheimer's disease; Cardiac muscle contraction; Huntington's disease; Oxidative phosphorylation; Parkinson's disease	-0.904447	1.19797e-28	Down	0.110837	1	NS
ATP5MG	OXPHOS	ATP synthase membrane subunit g	Oxidative phosphorylation	-0.837721	1.56855e-25	Down	0.233143	1	NS
COX7A2	OXPHOS	cytochrome c oxidase subunit 7A2	Alzheimer's disease; Cardiac muscle contraction; Huntington's disease; Oxidative phosphorylation; Parkinson's disease	-0.736979	1.45938e-19	Down	0.0966363	1	NS
ATP5F1E	OXPHOS	ATP synthase F1 subunit epsilon	Alzheimer's disease; Huntington's disease; Oxidative phosphorylation; Parkinson's disease	-0.719654	4.3433e-19	Down	-0.0509728	1	NS
COX6A1	OXPHOS	cytochrome c oxidase subunit 6A1	Alzheimer's disease; Cardiac muscle contraction; Huntington's disease; Oxidative phosphorylation; Parkinson's disease	-0.716544	8.88666e-22	Down	0.255919	1	NS
ATP5MC2	OXPHOS	ATP synthase membrane subunit c locus 2	Alzheimer's disease; Huntington's disease; Oxidative phosphorylation; Parkinson's disease	-0.710629	1.87275e-20	Down	0.18951	1	NS
UQCRQ	OXPHOS	ubiquinol-cytochrome c reductase complex III subunit VII	Alzheimer's disease; Cardiac muscle contraction; Huntington's disease; Oxidative phosphorylation; Parkinson's disease	-0.697914	7.5737e-18	Down	0.154189	1	NS
NDUFA4	OXPHOS	NDUFA4 mitochondrial complex associated	Alzheimer's disease; Huntington's disease; Oxidative phosphorylation; Parkinson's disease	-0.678045	3.43071e-16	Down	0.0730288	1	NS
COX5B	OXPHOS	cytochrome c oxidase subunit 5B	Alzheimer's disease; Cardiac muscle contraction; Huntington's disease; Oxidative phosphorylation; Parkinson's disease	-0.612112	1.72723e-16	Down	0.152414	1	NS
COX6C	OXPHOS	cytochrome c oxidase subunit 6C	Alzheimer's disease; Cardiac muscle contraction; Huntington's disease; Oxidative phosphorylation; Parkinson's disease	-0.597609	4.38577e-16	Down	0.314249	1	NS
COX8A	OXPHOS	cytochrome c oxidase subunit 8A	Alzheimer's disease; Cardiac muscle contraction; Huntington's disease; Oxidative phosphorylation; Parkinson's disease	-0.590569	3.27576e-14	Down	0.0178666	1	NS
ATP6V1G1	OXPHOS	ATPase H+ transporting V1 subunit G1	Epithelial cell signaling in Helicobacter pylori infection; Oxidative phosphorylation; Vibrio cholerae infection	-0.55732	5.86739e-13	Down	0.201566	1	NS
COX6B1	OXPHOS	cytochrome c oxidase subunit 6B1	Alzheimer's disease; Cardiac muscle contraction; Huntington's disease; Oxidative phosphorylation; Parkinson's disease	-0.540123	1.09311e-13	Down	-0.0267317	1	NS
UQCRB	OXPHOS	ubiquinol-cytochrome c reductase binding protein	Alzheimer's disease; Cardiac muscle contraction; Huntington's disease; Oxidative phosphorylation; Parkinson's disease	-0.513763	3.40333e-13	Down	0.0331371	1	NS
ATP6V1F	OXPHOS	ATPase H+ transporting V1 subunit F	Epithelial cell signaling in Helicobacter pylori infection; Oxidative phosphorylation; Vibrio cholerae infection	-0.507595	6.63142e-12	Down	0.0633128	1	NS
NDUFB2	OXPHOS	NADH:ubiquinone oxidoreductase subunit B2	Alzheimer's disease; Huntington's disease; Oxidative phosphorylation; Parkinson's disease	-0.504367	1.30119e-10	Down	-0.0014535	1	NS
UQCRH	OXPHOS	ubiquinol-cytochrome c reductase hinge protein	Alzheimer's disease; Cardiac muscle contraction; Huntington's disease; Oxidative phosphorylation; Parkinson's disease	-0.492838	1.1026e-12	Down	0.011909	1	NS
NDUFC1	OXPHOS	NADH:ubiquinone oxidoreductase subunit C1	Alzheimer's disease; Huntington's disease; Oxidative phosphorylation; Parkinson's disease	-0.48299	1.45748e-11	Down	0.083992	1	NS
NDUFS5	OXPHOS	NADH:ubiquinone oxidoreductase subunit S5	Alzheimer's disease; Huntington's disease; Oxidative phosphorylation; Parkinson's disease	-0.476779	1.94592e-10	Down	0.0787094	1	NS
COX17	OXPHOS	cytochrome c oxidase copper chaperone COX17	Oxidative phosphorylation	-0.47149	3.42078e-11	Down	0.179958	1	NS
NDUFB4	OXPHOS	NADH:ubiquinone oxidoreductase subunit B4	Alzheimer's disease; Huntington's disease; Oxidative phosphorylation; Parkinson's disease	-0.470528	1.04102e-10	Down	0.0593843	1	NS
ATP5PF	OXPHOS	ATP synthase peripheral stalk subunit F6	Alzheimer's disease; Huntington's disease; Oxidative phosphorylation; Parkinson's disease	-0.455018	2.7777e-10	Down	0.0799495	1	NS
ATP5F1D	OXPHOS	ATP synthase F1 subunit delta	Alzheimer's disease; Huntington's disease; Oxidative phosphorylation; Parkinson's disease	-0.45332	1.24166e-10	Down	0.163329	1	NS
COX7A2L	OXPHOS	cytochrome c oxidase subunit 7A2 like	Alzheimer's disease; Cardiac muscle contraction; Huntington's disease; Oxidative phosphorylation; Parkinson's disease	-0.452242	1.08969e-08	Down	0.0767484	1	NS
NDUFA3	OXPHOS	NADH:ubiquinone oxidoreductase subunit A3	Alzheimer's disease; Huntington's disease; Oxidative phosphorylation; Parkinson's disease	-0.426879	1.78334e-10	Down	0.0230251	1	NS
ATP5PD	OXPHOS	ATP synthase peripheral stalk subunit d	Alzheimer's disease; Huntington's disease; Oxidative phosphorylation; Parkinson's disease	-0.420738	1.70415e-09	Down	0.242422	1	NS
NDUFB7	OXPHOS	NADH:ubiquinone oxidoreductase subunit B7	Alzheimer's disease; Huntington's disease; Oxidative phosphorylation; Parkinson's disease	-0.418538	8.965e-09	Down	0.038491	1	NS
ATP6V0E1	OXPHOS	ATPase H+ transporting V0 subunit e1	Epithelial cell signaling in Helicobacter pylori infection; Oxidative phosphorylation; Vibrio cholerae infection	-0.410329	9.86274e-06	Down	-0.0958845	1	NS
NDUFB1	OXPHOS	NADH:ubiquinone oxidoreductase subunit B1	Alzheimer's disease; Huntington's disease; Oxidative phosphorylation; Parkinson's disease	-0.401427	9.22807e-09	Down	0.216784	1	NS
NDUFB10	OXPHOS	NADH:ubiquinone oxidoreductase subunit B10	Alzheimer's disease; Huntington's disease; Oxidative phosphorylation; Parkinson's disease	-0.397198	2.79551e-09	Down	0.165927	1	NS
COX7B	OXPHOS	cytochrome c oxidase subunit 7B	Alzheimer's disease; Cardiac muscle contraction; Huntington's disease; Oxidative phosphorylation; Parkinson's disease	-0.379419	5.71882e-09	Down	0.134036	1	NS
NDUFB9	OXPHOS	NADH:ubiquinone oxidoreductase subunit B9	Alzheimer's disease; Huntington's disease; Oxidative phosphorylation; Parkinson's disease	-0.379274	5.31967e-08	Down	0.0934444	1	NS
NDUFA1	OXPHOS	NADH:ubiquinone oxidoreductase subunit A1	Alzheimer's disease; Huntington's disease; Oxidative phosphorylation; Parkinson's disease	-0.363435	1.51727e-05	Down	0.00645721	1	NS
ATP5MC3	OXPHOS	ATP synthase membrane subunit c locus 3	Alzheimer's disease; Huntington's disease; Oxidative phosphorylation; Parkinson's disease	-0.338284	8.54912e-06	Down	0.0708185	1	NS
NDUFS3	OXPHOS	NADH:ubiquinone oxidoreductase core subunit S3	Alzheimer's disease; Huntington's disease; Oxidative phosphorylation; Parkinson's disease	-0.333084	1.03549e-05	Down	0.0322593	1	NS
NDUFS6	OXPHOS	NADH:ubiquinone oxidoreductase subunit S6	Alzheimer's disease; Huntington's disease; Oxidative phosphorylation; Parkinson's disease	-0.332053	0.000259518	Down	0.122896	1	NS
ATP6V0D1	OXPHOS	ATPase H+ transporting V0 subunit d1	Epithelial cell signaling in Helicobacter pylori infection; Lysosome; Oxidative phosphorylation; Vibrio cholerae infection	-0.307471	0.000451393	Down	0.100964	1	NS
NDUFB5	OXPHOS	NADH:ubiquinone oxidoreductase subunit B5	Alzheimer's disease; Huntington's disease; Oxidative phosphorylation; Parkinson's disease	-0.302177	4.18545e-06	Down	0.0652815	1	NS
ATP5F1C	OXPHOS	ATP synthase F1 subunit gamma	Alzheimer's disease; Huntington's disease; Oxidative phosphorylation; Parkinson's disease	-0.297173	2.5396e-06	Down	-0.0249678	1	NS
ATP5F1A	OXPHOS	ATP synthase F1 subunit alpha	Alzheimer's disease; Huntington's disease; Oxidative phosphorylation; Parkinson's disease	-0.284325	0.000116918	Down	0.135449	1	NS
NDUFV2	OXPHOS	NADH:ubiquinone oxidoreductase core subunit V2	Alzheimer's disease; Huntington's disease; Oxidative phosphorylation; Parkinson's disease	-0.278575	0.00172443	Down	-0.015202	1	NS
NDUFA6	OXPHOS	NADH:ubiquinone oxidoreductase subunit A6	Alzheimer's disease; Huntington's disease; Oxidative phosphorylation; Parkinson's disease	-0.277451	0.000635015	Down	0.0151655	1	NS
ATP5MC1	OXPHOS	ATP synthase membrane subunit c locus 1	Alzheimer's disease; Huntington's disease; Oxidative phosphorylation; Parkinson's disease	-0.242846	0.00184721	Down	-0.0871812	1	NS
NDUFB6	OXPHOS	NADH:ubiquinone oxidoreductase subunit B6	Alzheimer's disease; Huntington's disease; Oxidative phosphorylation; Parkinson's disease	-0.235621	0.1226	NS	-0.0115899	1	NS
NDUFS8	OXPHOS	NADH:ubiquinone oxidoreductase core subunit S8	Alzheimer's disease; Huntington's disease; Oxidative phosphorylation; Parkinson's disease	-0.221429	0.0163412	Down	-0.0441998	1	NS
NDUFA2	OXPHOS	NADH:ubiquinone oxidoreductase subunit A2	Alzheimer's disease; Huntington's disease; Oxidative phosphorylation; Parkinson's disease	-0.215521	0.00642206	Down	0.0120667	1	NS
ATP5PB	OXPHOS	ATP synthase peripheral stalk-membrane subunit b	Alzheimer's disease; Huntington's disease; Oxidative phosphorylation; Parkinson's disease	-0.203041	0.000519315	Down	-0.00304934	1	NS
COX5A	OXPHOS	cytochrome c oxidase subunit 5A	Alzheimer's disease; Cardiac muscle contraction; Huntington's disease; Oxidative phosphorylation; Parkinson's disease	-0.202607	0.00312962	Down	-0.122251	1	NS
ATP6V0B	OXPHOS	ATPase H+ transporting V0 subunit b	Epithelial cell signaling in Helicobacter pylori infection; Lysosome; Oxidative phosphorylation; Vibrio cholerae infection	-0.184355	0.108679	NS	-0.10177	1	NS
NDUFB3	OXPHOS	NADH:ubiquinone oxidoreductase subunit B3	Alzheimer's disease; Huntington's disease; Oxidative phosphorylation; Parkinson's disease	-0.184142	0.636642	NS	0.0508999	1	NS
ATP5F1B	OXPHOS	ATP synthase F1 subunit beta	Alzheimer's disease; Huntington's disease; Oxidative phosphorylation; Parkinson's disease	-0.178609	1	NS	-0.05027	1	NS
PPA2	OXPHOS	inorganic pyrophosphatase 2	Oxidative phosphorylation	-0.176977	1	NS	0.202433	1	NS
UQCRFS1	OXPHOS	ubiquinol-cytochrome c reductase, Rieske iron-sulfur polypeptide 1	Alzheimer's disease; Cardiac muscle contraction; Huntington's disease; Oxidative phosphorylation; Parkinson's disease	-0.170566	0.983627	NS	-0.0688887	1	NS
NDUFA8	OXPHOS	NADH:ubiquinone oxidoreductase subunit A8	Alzheimer's disease; Huntington's disease; Oxidative phosphorylation; Parkinson's disease	-0.168381	1	NS	0.0283929	1	NS
ATP6AP1	OXPHOS	ATPase H+ transporting accessory protein 1	Epithelial cell signaling in Helicobacter pylori infection; Lysosome; Oxidative phosphorylation; Vibrio cholerae infection	-0.168139	1	NS	0.0665141	1	NS
NDUFA5	OXPHOS	NADH:ubiquinone oxidoreductase subunit A5	Alzheimer's disease; Huntington's disease; Oxidative phosphorylation; Parkinson's disease	-0.166933	1	NS	0.0179341	1	NS
ATP5ME	OXPHOS	ATP synthase membrane subunit e	Oxidative phosphorylation	-0.152773	1	NS	0.110498	1	NS
ATP6V1E1	OXPHOS	ATPase H+ transporting V1 subunit E1	Epithelial cell signaling in Helicobacter pylori infection; Oxidative phosphorylation; Vibrio cholerae infection	-0.147972	1	NS	0.091991	1	NS
SDHC	OXPHOS	succinate dehydrogenase complex subunit C	Alzheimer's disease; Citrate cycle (TCA cycle); Huntington's disease; Oxidative phosphorylation; Parkinson's disease	-0.139529	1	NS	0.152032	1	NS
NDUFV1	OXPHOS	NADH:ubiquinone oxidoreductase core subunit V1	Alzheimer's disease; Huntington's disease; Oxidative phosphorylation; Parkinson's disease	-0.125028	1	NS	0.00653098	1	NS
LHPP	OXPHOS	phospholysine phosphohistidine inorganic pyrophosphate phosphatase	Oxidative phosphorylation	-0.121693	1	NS	0.182799	1	NS
NDUFAB1	OXPHOS	NADH:ubiquinone oxidoreductase subunit AB1	Alzheimer's disease; Huntington's disease; Oxidative phosphorylation; Parkinson's disease	-0.115966	1	NS	-0.0236529	1	NS
UQCRC2	OXPHOS	ubiquinol-cytochrome c reductase core protein 2	Alzheimer's disease; Cardiac muscle contraction; Huntington's disease; Oxidative phosphorylation; Parkinson's disease	-0.103378	1	NS	0.0131687	1	NS
CYC1	OXPHOS	cytochrome c1	Alzheimer's disease; Cardiac muscle contraction; Huntington's disease; Oxidative phosphorylation; Parkinson's disease	-0.0978462	1	NS	-0.0669345	1	NS
UQCRC1	OXPHOS	ubiquinol-cytochrome c reductase core protein 1	Alzheimer's disease; Cardiac muscle contraction; Huntington's disease; Oxidative phosphorylation; Parkinson's disease	-0.0842878	1	NS	-0.0477649	1	NS
ATP6V1C1	OXPHOS	ATPase H+ transporting V1 subunit C1	Epithelial cell signaling in Helicobacter pylori infection; Oxidative phosphorylation; Vibrio cholerae infection	-0.0748875	1	NS	0.0680475	1	NS
SDHB	OXPHOS	succinate dehydrogenase complex iron sulfur subunit B	Alzheimer's disease; Citrate cycle (TCA cycle); Huntington's disease; Oxidative phosphorylation; Parkinson's disease	-0.0666787	1	NS	0.0140236	1	NS
COX15	OXPHOS	cytochrome c oxidase assembly homolog COX15	Oxidative phosphorylation; Porphyrin and chlorophyll metabolism	-0.0394949	1	NS	0.0275249	1	NS
COX11	OXPHOS	cytochrome c oxidase copper chaperone COX11	Oxidative phosphorylation	-0.0348448	1	NS	0.0329801	1	NS
PPA1	OXPHOS	inorganic pyrophosphatase 1	Oxidative phosphorylation	-0.0236943	1	NS	0.356522	1	NS
NDUFS2	OXPHOS	NADH:ubiquinone oxidoreductase core subunit S2	Alzheimer's disease; Huntington's disease; Oxidative phosphorylation; Parkinson's disease	-0.0235808	1	NS	-0.0744918	1	NS
SDHD	OXPHOS	succinate dehydrogenase complex subunit D	Alzheimer's disease; Citrate cycle (TCA cycle); Huntington's disease; Oxidative phosphorylation; Parkinson's disease	-0.0232334	1	NS	-0.00214127	1	NS
ATP6V0A4	OXPHOS	ATPase H+ transporting V0 subunit a4	Epithelial cell signaling in Helicobacter pylori infection; Lysosome; Oxidative phosphorylation; Vibrio cholerae infection	-0.0187221	1	NS	0.0485513	1	NS
ATP6V0D2	OXPHOS	ATPase H+ transporting V0 subunit d2	Epithelial cell signaling in Helicobacter pylori infection; Lysosome; Oxidative phosphorylation; Vibrio cholerae infection	-0.0185561	1	NS	0.0174668	1	NS
NDUFV3	OXPHOS	NADH:ubiquinone oxidoreductase subunit V3	Alzheimer's disease; Huntington's disease; Oxidative phosphorylation; Parkinson's disease	-0.01309	1	NS	0.113985	1	NS
TCIRG1	OXPHOS	T cell immune regulator 1, ATPase H+ transporting V0 subunit a3	Epithelial cell signaling in Helicobacter pylori infection; Lysosome; Oxidative phosphorylation; Vibrio cholerae infection	-0.0119387	1	NS	-0.0022102	1	NS
COX10	OXPHOS	cytochrome c oxidase assembly factor heme A:farnesyltransferase COX10	Oxidative phosphorylation; Porphyrin and chlorophyll metabolism	0.0015598	1	NS	0.0130575	1	NS
NDUFS7	OXPHOS	NADH:ubiquinone oxidoreductase core subunit S7	Alzheimer's disease; Huntington's disease; Oxidative phosphorylation; Parkinson's disease	0.00187753	1	NS	0.0376127	1	NS
NDUFA10	OXPHOS	NADH:ubiquinone oxidoreductase subunit A10	Alzheimer's disease; Huntington's disease; Oxidative phosphorylation; Parkinson's disease	0.00633831	1	NS	0.0455939	1	NS
ATP6V1H	OXPHOS	ATPase H+ transporting V1 subunit H	Epithelial cell signaling in Helicobacter pylori infection; Lysosome; Oxidative phosphorylation; Vibrio cholerae infection	0.0120142	1	NS	0.0343655	1	NS
ATP6V1E2	OXPHOS	ATPase H+ transporting V1 subunit E2	Epithelial cell signaling in Helicobacter pylori infection; Oxidative phosphorylation; Vibrio cholerae infection	0.0151748	1	NS	-0.0327582	1	NS
ATP6V1B2	OXPHOS	ATPase H+ transporting V1 subunit B2	Epithelial cell signaling in Helicobacter pylori infection; Oxidative phosphorylation; Vibrio cholerae infection	0.0179813	1	NS	-0.080723	1	NS
ATP12A	OXPHOS	ATPase H+/K+ transporting non-gastric alpha2 subunit	Oxidative phosphorylation	0.0231959	1	NS	-0.0275819	1	NS
ATP6V1D	OXPHOS	ATPase H+ transporting V1 subunit D	Epithelial cell signaling in Helicobacter pylori infection; Oxidative phosphorylation; Vibrio cholerae infection	0.0241425	1	NS	-0.139972	1	NS
COX4I2	OXPHOS	cytochrome c oxidase subunit 4I2	Alzheimer's disease; Cardiac muscle contraction; Huntington's disease; Oxidative phosphorylation; Parkinson's disease	0.0363605	1	NS	0.027264	1	NS
UQCRHL	OXPHOS	ubiquinol-cytochrome c reductase hinge protein like	Alzheimer's disease; Cardiac muscle contraction; Huntington's disease; Oxidative phosphorylation; Parkinson's disease	0.0410041	1	NS	-0.058202	1	NS
SDHA	OXPHOS	succinate dehydrogenase complex flavoprotein subunit A	Alzheimer's disease; Citrate cycle (TCA cycle); Huntington's disease; Oxidative phosphorylation; Parkinson's disease	0.0411883	1	NS	-0.0654709	1	NS
COX7B2	OXPHOS	cytochrome c oxidase subunit 7B2	Alzheimer's disease; Cardiac muscle contraction; Huntington's disease; Oxidative phosphorylation; Parkinson's disease	0.0448378	0.26796	NS	0.0511221	1	NS
NDUFA9	OXPHOS	NADH:ubiquinone oxidoreductase subunit A9	Alzheimer's disease; Huntington's disease; Oxidative phosphorylation; Parkinson's disease	0.0495778	1	NS	-0.0135411	1	NS
NDUFS4	OXPHOS	NADH:ubiquinone oxidoreductase subunit S4	Alzheimer's disease; Huntington's disease; Oxidative phosphorylation; Parkinson's disease	0.070895	1	NS	0.0197397	1	NS
ATP6V1A	OXPHOS	ATPase H+ transporting V1 subunit A	Epithelial cell signaling in Helicobacter pylori infection; Oxidative phosphorylation; Vibrio cholerae infection	0.0752227	1	NS	-0.165216	1	NS
NDUFS1	OXPHOS	NADH:ubiquinone oxidoreductase core subunit S1	Alzheimer's disease; Huntington's disease; Oxidative phosphorylation; Parkinson's disease	0.078053	1	NS	-0.0666333	1	NS
ATP6V1C2	OXPHOS	ATPase H+ transporting V1 subunit C2	Epithelial cell signaling in Helicobacter pylori infection; Oxidative phosphorylation; Vibrio cholerae infection	0.102495	1	NS	-0.0283232	1	NS
ATP6V0A2	OXPHOS	ATPase H+ transporting V0 subunit a2	Epithelial cell signaling in Helicobacter pylori infection; Lysosome; Oxidative phosphorylation; Vibrio cholerae infection	0.174022	1	NS	-0.00248923	1	NS
ATP6V0A1	OXPHOS	ATPase H+ transporting V0 subunit a1	Epithelial cell signaling in Helicobacter pylori infection; Lysosome; Oxidative phosphorylation; Vibrio cholerae infection	0.291165	1	NS	-0.307648	1	NS
MT-CYB	OXPHOS	mitochondrially encoded cytochrome b	Alzheimer's disease; Cardiac muscle contraction; Huntington's disease; Oxidative phosphorylation; Parkinson's disease	0.738523	1.03615e-09	Up	-0.218957	1	NS
MT-ND5	OXPHOS	mitochondrially encoded NADH dehydrogenase 5	Oxidative phosphorylation; Parkinson's disease	0.745895	2.75053e-12	Up	-0.300009	1	NS
MT-ATP8	OXPHOS	mitochondrially encoded ATP synthase membrane subunit 8	Alzheimer's disease; Huntington's disease; Oxidative phosphorylation; Parkinson's disease	0.76121	1.40031e-17	Up	-0.279823	1	NS
MT-ND6	OXPHOS	mitochondrially encoded NADH dehydrogenase 6	Oxidative phosphorylation; Parkinson's disease	0.79977	5.54954e-15	Up	-0.048677	1	NS
MT-CO2	OXPHOS	mitochondrially encoded cytochrome c oxidase II	Alzheimer's disease; Cardiac muscle contraction; Huntington's disease; Oxidative phosphorylation; Parkinson's disease	0.809983	9.32074e-21	Up	-0.11319	1	NS
MT-ND2	OXPHOS	mitochondrially encoded NADH dehydrogenase 2	Oxidative phosphorylation; Parkinson's disease	0.812518	3.39753e-18	Up	-0.284961	1	NS
MT-ND1	OXPHOS	mitochondrially encoded NADH dehydrogenase 1	Oxidative phosphorylation; Parkinson's disease	0.829268	8.94867e-19	Up	-0.281501	1	NS
MT-ND3	OXPHOS	mitochondrially encoded NADH dehydrogenase 3	Oxidative phosphorylation; Parkinson's disease	0.863792	1.0378e-16	Up	-0.180798	1	NS
MT-ATP6	OXPHOS	mitochondrially encoded ATP synthase membrane subunit 6	Alzheimer's disease; Huntington's disease; Oxidative phosphorylation; Parkinson's disease	0.869509	1.94233e-17	Up	-0.516882	0.800109	NS
MT-ND4L	OXPHOS	mitochondrially encoded NADH dehydrogenase 4L	Oxidative phosphorylation; Parkinson's disease	0.954275	1.57761e-32	Up	-0.329933	1	NS
MT-CO1	OXPHOS	mitochondrially encoded cytochrome c oxidase I	Alzheimer's disease; Cardiac muscle contraction; Huntington's disease; Oxidative phosphorylation; Parkinson's disease	1.07567	7.60852e-33	Up	-0.331299	1	NS

## Sheet: Glycolysis
gene_name	Metabolism	gene_full_name	KEGG_description	M_vs_Y_log2FC	M_vs_Y_padj	Up or Down Regulation	O_vs_M_log2FC	O_vs_M_padj	Up or Down Regulation
LDHB	Glycolysis	lactate dehydrogenase B	Cysteine and methionine metabolism; Glycolysis / Gluconeogenesis; Propanoate metabolism; Pyruvate metabolism	-0.490455	1.84455e-09	Down	0.510587	1	NS
TPI1	Glycolysis	triosephosphate isomerase 1	Fructose and mannose metabolism; Glycolysis / Gluconeogenesis; Inositol phosphate metabolism	-0.25173	0.0100519	Down	0.145577	1	NS
ALDH2	Glycolysis	aldehyde dehydrogenase 2 family member	Arginine and proline metabolism; Ascorbate and aldarate metabolism; beta-Alanine metabolism; Butanoate metabolism; Fatty acid metabolism; Glycerolipid metabolism; Glycolysis / Gluconeogenesis; Histidine metabolism; Limonene and pinene degradation; Lysine degradation; Propanoate metabolism; Pyruvate metabolism; Tryptophan metabolism; Valine, leucine and isoleucine degradation	-0.209448	0.387904	NS	0.311601	1	NS
BPGM	Glycolysis	bisphosphoglycerate mutase	Glycolysis / Gluconeogenesis	-0.176568	1	NS	0.105966	1	NS
ALDOA	Glycolysis	aldolase, fructose-bisphosphate A	Fructose and mannose metabolism; Glycolysis / Gluconeogenesis; Pentose phosphate pathway	-0.171633	0.108262	NS	-0.0419541	1	NS
FBP1	Glycolysis	fructose-bisphosphatase 1	Fructose and mannose metabolism; Glycolysis / Gluconeogenesis; Insulin signaling pathway; Pentose phosphate pathway	-0.157852	0.611278	NS	-0.0609955	1	NS
LDHA	Glycolysis	lactate dehydrogenase A	Cysteine and methionine metabolism; Glycolysis / Gluconeogenesis; Propanoate metabolism; Pyruvate metabolism	-0.149324	1	NS	0.0122469	1	NS
PDHB	Glycolysis	pyruvate dehydrogenase E1 subunit beta	Butanoate metabolism; Citrate cycle (TCA cycle); Glycolysis / Gluconeogenesis; Pyruvate metabolism; Valine, leucine and isoleucine biosynthesis	-0.13792	1	NS	0.0179337	1	NS
ALDH9A1	Glycolysis	aldehyde dehydrogenase 9 family member A1	Arginine and proline metabolism; Ascorbate and aldarate metabolism; beta-Alanine metabolism; Butanoate metabolism; Fatty acid metabolism; Glycerolipid metabolism; Glycolysis / Gluconeogenesis; Histidine metabolism; Limonene and pinene degradation; Lysine degradation; Propanoate metabolism; Pyruvate metabolism; Tryptophan metabolism; Valine, leucine and isoleucine degradation	-0.127832	1	NS	0.0338714	1	NS
PGM2	Glycolysis	phosphoglucomutase 2	Amino sugar and nucleotide sugar metabolism; Galactose metabolism; Glycolysis / Gluconeogenesis; Pentose phosphate pathway; Starch and sucrose metabolism	-0.10598	1	NS	0.0309455	1	NS
ALDH7A1	Glycolysis	aldehyde dehydrogenase 7 family member A1	Arginine and proline metabolism; Ascorbate and aldarate metabolism; beta-Alanine metabolism; Butanoate metabolism; Fatty acid metabolism; Glycerolipid metabolism; Glycolysis / Gluconeogenesis; Histidine metabolism; Limonene and pinene degradation; Lysine degradation; Propanoate metabolism; Pyruvate metabolism; Tryptophan metabolism; Valine, leucine and isoleucine degradation	-0.0703325	1	NS	0.190651	1	NS
PFKL	Glycolysis	phosphofructokinase, liver type	Fructose and mannose metabolism; Galactose metabolism; Glycolysis / Gluconeogenesis; Pentose phosphate pathway	-0.0666605	1	NS	0.082475	1	NS
PCK2	Glycolysis	phosphoenolpyruvate carboxykinase 2, mitochondrial	Adipocytokine signaling pathway; Citrate cycle (TCA cycle); Glycolysis / Gluconeogenesis; Insulin signaling pathway; PPAR signaling pathway; Proximal tubule bicarbonate reclamation; Pyruvate metabolism	-0.0561821	1	NS	0.0727428	1	NS
PDHA1	Glycolysis	pyruvate dehydrogenase E1 subunit alpha 1	Butanoate metabolism; Citrate cycle (TCA cycle); Glycolysis / Gluconeogenesis; Pyruvate metabolism; Valine, leucine and isoleucine biosynthesis	-0.0558477	1	NS	0.0275501	1	NS
ADH5	Glycolysis	alcohol dehydrogenase 5 (class III), chi polypeptide	Drug metabolism - cytochrome P450; Fatty acid metabolism; Glycolysis / Gluconeogenesis; Metabolism of xenobiotics by cytochrome P450; Retinol metabolism; Tyrosine metabolism	-0.0430633	1	NS	0.0191682	1	NS
ACSS1	Glycolysis	acyl-CoA synthetase short chain family member 1	Glycolysis / Gluconeogenesis; Propanoate metabolism; Pyruvate metabolism	-0.0295745	1	NS	-0.00312139	1	NS
ALDH3B1	Glycolysis	aldehyde dehydrogenase 3 family member B1	Drug metabolism - cytochrome P450; Glycolysis / Gluconeogenesis; Histidine metabolism; Metabolism of xenobiotics by cytochrome P450; Phenylalanine metabolism; Tyrosine metabolism	-0.0292519	1	NS	0.0526927	1	NS
ENO2	Glycolysis	enolase 2	Glycolysis / Gluconeogenesis; RNA degradation	-0.0077605	1	NS	-0.0199757	1	NS
ALDH1A3	Glycolysis	aldehyde dehydrogenase 1 family member A3	Drug metabolism - cytochrome P450; Glycolysis / Gluconeogenesis; Histidine metabolism; Metabolism of xenobiotics by cytochrome P450; Phenylalanine metabolism; Tyrosine metabolism	-0.00665056	1	NS	-0.0216926	1	NS
ADH1B	Glycolysis	alcohol dehydrogenase 1B (class I), beta polypeptide	Drug metabolism - cytochrome P450; Fatty acid metabolism; Glycolysis / Gluconeogenesis; Metabolism of xenobiotics by cytochrome P450; Retinol metabolism; Tyrosine metabolism	0.00335222	1	NS	0.00438349	1	NS
PKLR	Glycolysis	pyruvate kinase L/R	Glycolysis / Gluconeogenesis; Insulin signaling pathway; Maturity onset diabetes of the young; Purine metabolism; Pyruvate metabolism; Type II diabetes mellitus	0.00802306	1	NS	-0.00474507	1	NS
ALDH1B1	Glycolysis	aldehyde dehydrogenase 1 family member B1	Arginine and proline metabolism; Ascorbate and aldarate metabolism; beta-Alanine metabolism; Butanoate metabolism; Fatty acid metabolism; Glycerolipid metabolism; Glycolysis / Gluconeogenesis; Histidine metabolism; Limonene and pinene degradation; Lysine degradation; Propanoate metabolism; Pyruvate metabolism; Tryptophan metabolism; Valine, leucine and isoleucine degradation	0.0200853	1	NS	-0.0229954	1	NS
DLD	Glycolysis	dihydrolipoamide dehydrogenase	Citrate cycle (TCA cycle); Glycine, serine and threonine metabolism; Glycolysis / Gluconeogenesis; Pyruvate metabolism; Valine, leucine and isoleucine degradation	0.0216561	1	NS	-0.01282	1	NS
GALM	Glycolysis	galactose mutarotase	Glycolysis / Gluconeogenesis	0.0411207	1	NS	0.911652	0.0429431	Up
DLAT	Glycolysis	dihydrolipoamide S-acetyltransferase	Citrate cycle (TCA cycle); Glycolysis / Gluconeogenesis; Pyruvate metabolism	0.043452	1	NS	-0.0129379	1	NS
AKR1A1	Glycolysis	aldo-keto reductase family 1 member A1	Glycerolipid metabolism; Glycolysis / Gluconeogenesis	0.0448334	1	NS	-0.0526816	1	NS
GPI	Glycolysis	glucose-6-phosphate isomerase	Amino sugar and nucleotide sugar metabolism; Glycolysis / Gluconeogenesis; Pentose phosphate pathway; Starch and sucrose metabolism	0.0459063	1	NS	-0.0326941	1	NS
LDHAL6A	Glycolysis	lactate dehydrogenase A like 6A	Cysteine and methionine metabolism; Glycolysis / Gluconeogenesis; Propanoate metabolism; Pyruvate metabolism	0.0490108	1	NS	-0.0942996	1	NS
ENO1	Glycolysis	enolase 1	Glycolysis / Gluconeogenesis; RNA degradation	0.0632614	1	NS	-0.28674	1	NS
PGM1	Glycolysis	phosphoglucomutase 1	Amino sugar and nucleotide sugar metabolism; Galactose metabolism; Glycolysis / Gluconeogenesis; Pentose phosphate pathway; Starch and sucrose metabolism	0.0700269	1	NS	0.304052	1	NS
PGK1	Glycolysis	phosphoglycerate kinase 1	Glycolysis / Gluconeogenesis	0.0731875	1	NS	-0.174824	1	NS
PFKM	Glycolysis	phosphofructokinase, muscle	Fructose and mannose metabolism; Galactose metabolism; Glycolysis / Gluconeogenesis; Pentose phosphate pathway	0.0972692	1	NS	-0.0940083	1	NS
PGAM1	Glycolysis	phosphoglycerate mutase 1	Glycolysis / Gluconeogenesis	0.109338	1	NS	-0.107288	1	NS
LDHC	Glycolysis	lactate dehydrogenase C	Cysteine and methionine metabolism; Glycolysis / Gluconeogenesis; Propanoate metabolism; Pyruvate metabolism	0.142678	1	NS	0.0695195	1	NS
ACSS2	Glycolysis	acyl-CoA synthetase short chain family member 2	Glycolysis / Gluconeogenesis; Propanoate metabolism; Pyruvate metabolism	0.145163	1	NS	-0.26559	1	NS
GAPDH	Glycolysis	glyceraldehyde-3-phosphate dehydrogenase	Alzheimer's disease; Glycolysis / Gluconeogenesis	0.151101	1	NS	-0.197539	1	NS
PKM	Glycolysis	pyruvate kinase M1/2	Glycolysis / Gluconeogenesis; Purine metabolism; Pyruvate metabolism; Type II diabetes mellitus	0.213995	1	NS	-0.373042	1	NS
ALDH3A2	Glycolysis	aldehyde dehydrogenase 3 family member A2	Arginine and proline metabolism; Ascorbate and aldarate metabolism; beta-Alanine metabolism; Butanoate metabolism; Fatty acid metabolism; Glycerolipid metabolism; Glycolysis / Gluconeogenesis; Histidine metabolism; Limonene and pinene degradation; Lysine degradation; Propanoate metabolism; Pyruvate metabolism; Tryptophan metabolism; Valine, leucine and isoleucine degradation	0.228657	1	NS	-0.373058	1	NS
HK1	Glycolysis	hexokinase 1	Amino sugar and nucleotide sugar metabolism; Fructose and mannose metabolism; Galactose metabolism; Glycolysis / Gluconeogenesis; Insulin signaling pathway; Starch and sucrose metabolism; Type II diabetes mellitus	0.249804	1	NS	-0.0627083	1	NS
HK2	Glycolysis	hexokinase 2	Amino sugar and nucleotide sugar metabolism; Fructose and mannose metabolism; Galactose metabolism; Glycolysis / Gluconeogenesis; Insulin signaling pathway; Starch and sucrose metabolism; Type II diabetes mellitus	0.273662	1	NS	0.172921	1	NS
PFKP	Glycolysis	phosphofructokinase, platelet	Fructose and mannose metabolism; Galactose metabolism; Glycolysis / Gluconeogenesis; Pentose phosphate pathway	0.322351	1.06422e-05	Up	-0.255612	0.242964	NS

## Sheet: TCA
gene_name	Metabolism	gene_full_name	KEGG_description	M_vs_Y_log2FC	M_vs_Y_padj	Up or Down Regulation	O_vs_M_log2FC	O_vs_M_padj	Up or Down Regulation
MDH2	TCA	malate dehydrogenase 2	Citrate cycle (TCA cycle); Glyoxylate and dicarboxylate metabolism; Pyruvate metabolism	-0.171795	1	NS	0.0381972	1	NS
SDHC	TCA	succinate dehydrogenase complex subunit C	Alzheimer's disease; Citrate cycle (TCA cycle); Huntington's disease; Oxidative phosphorylation; Parkinson's disease	-0.139529	1	NS	0.152032	1	NS
PDHB	TCA	pyruvate dehydrogenase E1 subunit beta	Butanoate metabolism; Citrate cycle (TCA cycle); Glycolysis / Gluconeogenesis; Pyruvate metabolism; Valine, leucine and isoleucine biosynthesis	-0.13792	1	NS	0.0179337	1	NS
IDH3G	TCA	isocitrate dehydrogenase (NAD(+)) 3 non-catalytic subunit gamma	Citrate cycle (TCA cycle)	-0.106546	1	NS	0.0264084	1	NS
SUCLG1	TCA	succinate-CoA ligase GDP/ADP-forming subunit alpha	Citrate cycle (TCA cycle); Propanoate metabolism	-0.106316	1	NS	-0.0287248	1	NS
IDH1	TCA	isocitrate dehydrogenase (NADP(+)) 1	Citrate cycle (TCA cycle); Glutathione metabolism; Peroxisome	-0.0947326	1	NS	0.0281864	1	NS
IDH3B	TCA	isocitrate dehydrogenase (NAD(+)) 3 non-catalytic subunit beta	Citrate cycle (TCA cycle)	-0.0898916	1	NS	0.0409358	1	NS
MDH1	TCA	malate dehydrogenase 1	Citrate cycle (TCA cycle); Glyoxylate and dicarboxylate metabolism; Proximal tubule bicarbonate reclamation; Pyruvate metabolism	-0.0831636	1	NS	-0.117497	1	NS
SDHB	TCA	succinate dehydrogenase complex iron sulfur subunit B	Alzheimer's disease; Citrate cycle (TCA cycle); Huntington's disease; Oxidative phosphorylation; Parkinson's disease	-0.0666787	1	NS	0.0140236	1	NS
PCK2	TCA	phosphoenolpyruvate carboxykinase 2, mitochondrial	Adipocytokine signaling pathway; Citrate cycle (TCA cycle); Glycolysis / Gluconeogenesis; Insulin signaling pathway; PPAR signaling pathway; Proximal tubule bicarbonate reclamation; Pyruvate metabolism	-0.0561821	1	NS	0.0727428	1	NS
PDHA1	TCA	pyruvate dehydrogenase E1 subunit alpha 1	Butanoate metabolism; Citrate cycle (TCA cycle); Glycolysis / Gluconeogenesis; Pyruvate metabolism; Valine, leucine and isoleucine biosynthesis	-0.0558477	1	NS	0.0275501	1	NS
FH	TCA	fumarate hydratase	Citrate cycle (TCA cycle); Pathways in cancer; Renal cell carcinoma	-0.0373555	1	NS	0.00968751	1	NS
SDHD	TCA	succinate dehydrogenase complex subunit D	Alzheimer's disease; Citrate cycle (TCA cycle); Huntington's disease; Oxidative phosphorylation; Parkinson's disease	-0.0232334	1	NS	-0.00214127	1	NS
DLD	TCA	dihydrolipoamide dehydrogenase	Citrate cycle (TCA cycle); Glycine, serine and threonine metabolism; Glycolysis / Gluconeogenesis; Pyruvate metabolism; Valine, leucine and isoleucine degradation	0.0216561	1	NS	-0.01282	1	NS
OGDH	TCA	oxoglutarate dehydrogenase	Citrate cycle (TCA cycle); Lysine degradation; Tryptophan metabolism	0.0341798	1	NS	0.12635	1	NS
SDHA	TCA	succinate dehydrogenase complex flavoprotein subunit A	Alzheimer's disease; Citrate cycle (TCA cycle); Huntington's disease; Oxidative phosphorylation; Parkinson's disease	0.0411883	1	NS	-0.0654709	1	NS
DLAT	TCA	dihydrolipoamide S-acetyltransferase	Citrate cycle (TCA cycle); Glycolysis / Gluconeogenesis; Pyruvate metabolism	0.043452	1	NS	-0.0129379	1	NS
DLST	TCA	dihydrolipoamide S-succinyltransferase	Citrate cycle (TCA cycle); Lysine degradation	0.0489708	1	NS	-0.102981	1	NS
SUCLA2	TCA	succinate-CoA ligase ADP-forming subunit beta	Citrate cycle (TCA cycle); Propanoate metabolism	0.0761816	1	NS	-0.107016	1	NS
ACO1	TCA	aconitase 1	Citrate cycle (TCA cycle); Glyoxylate and dicarboxylate metabolism	0.0775655	1	NS	-0.196521	1	NS
IDH3A	TCA	isocitrate dehydrogenase (NAD(+)) 3 catalytic subunit alpha	Citrate cycle (TCA cycle)	0.0998606	1	NS	-0.0518273	1	NS
PC	TCA	pyruvate carboxylase	Citrate cycle (TCA cycle); Pyruvate metabolism	0.13007	1	NS	-0.16087	1	NS
ACLY	TCA	ATP citrate lyase	Citrate cycle (TCA cycle)	0.131499	1	NS	-0.12228	1	NS
IDH2	TCA	isocitrate dehydrogenase (NADP(+)) 2	Citrate cycle (TCA cycle); Glutathione metabolism; Peroxisome	0.153782	1	NS	0.0680722	1	NS
ACO2	TCA	aconitase 2	Citrate cycle (TCA cycle); Glyoxylate and dicarboxylate metabolism	0.209729	1	NS	0.14134	1	NS
SUCLG2	TCA	succinate-CoA ligase GDP-forming subunit beta	Citrate cycle (TCA cycle); Propanoate metabolism	0.238636	1	NS	0.0477415	1	NS
CS	TCA	citrate synthase	Citrate cycle (TCA cycle); Glyoxylate and dicarboxylate metabolism	0.326703	1	NS	-0.253678	1	NS
